# Supplementary material for: N′-[(E)-2-Hy­droxy-5-meth­oxy­benzyl­idene]pyridine-4-carbohydrazide
Source: Acta Crystallogr Sect E Struct Rep Online. 2010 Oct 30;66(Pt 11):o2982. doi: 10.1107/S1600536810043382 (PMC3009050; doi:10.1107/S1600536810043382)
Supplement: Supplementary file 1 [file e-66-o2982-sup1.cif]

##############################################################################
###                                                                        ###
###        Electronic paper (Acta Crystallographica Section E)             ###
###                                                                        ###
##############################################################################
#                                                                            #
# This CIF contains the data in a paper accepted for publication in Acta     #
# Crystallographica Section E. It conforms to the requirements of Notes      #
# for Authors for Section E, and has been peer reviewed under the auspices   #
# of the IUCr Commission on Journals.                                        #
#                                                                            #
# Full details of the Crystallographic Information File format               #
# are given in the paper "The Crystallographic Information File (CIF):       #
# a New Standard Archive File for Crystallography" by S. R. Hall, F. H.      #
# Allen and I. D. Brown [Acta Cryst. (1991), A47, 655-685].                  #
#                                                                            #
# The current version of the core CIF dictionary is obtainable from          #
# ftp://ftp.iucr.org/pub/cif_core.dic. The current version number is 2.4.    #
#                                                                            #
# Software is freely available for graphical display of the structure(s) in  #
# this CIF.  For information consult the CIF home page http://www.iucr.org/  #
# cif/home.html                                                              #
#                                                                            #
# This file may be used for bona fide research purposes within the           #
# scientific community so long as proper attribution is given to the journal # 
# article from which it was obtained.                                        #
#                                                                            #
##############################################################################
                                             
data_global
_audit_creation_method     'PLATON <TABLE ACC> option'
_journal_date_recd_electronic     2010-10-24
_journal_date_accepted     2010-10-24
_journal_name_full     'Acta Crystallographica, Section E'
_journal_year     2010
_journal_volume     66
_journal_issue     11
_journal_page_first     o2982
_journal_page_last     o2982
_journal_paper_category     QO
_journal_coeditor_code     SJ5051
_publ_contact_author_name
; Dr. Mehmet Akkurt
;
_publ_contact_author_address
; Department of Physics
  Faculty of Arts and Sciences
  Erciyes University
  38039 Kayseri
  Turkey
;
_publ_contact_author_email     akkurt@erciyes.edu.tr
_publ_contact_author_fax     '+90-352-4374933'
_publ_contact_author_phone     '+90-352-4374901 ext. 33106'
_publ_section_title
;
<i>N</i>'-[(<i>E</i>)-2-Hydroxy-5-methoxybenzylidene]pyridine-4-carbohydrazide
;
loop_
    _publ_author_name
    _publ_author_footnote
    _publ_author_address
    'Hadi Kargar' .
;
Department of Chemistry,
School of Science,
Payame Noor University,
Ardakan, Yazd,
Iran
;
    'Reza Kia' .
;
Department of Chemistry,
Science and Research Branch,
Islamic Azad University,
Tehran,
Iran
;
    'Mehmet Akkurt' .
;
Department of Physics
Faculty of Arts and Sciences
Erciyes University
38039 Kayseri
Turkey
;
    'Orhan B\"uy\"ukg\"ung\"or' .
;
Department of Physics
Faculty of Arts and Sciences
Ondokuz May\?is University
55139 Samsun
Turkey
;
data_I
_chemical_name_systematic
;
<i>N</i>'-[(<i>E</i>)-2-Hydroxy-5-methoxybenzylidene]pyridine-4-carbohydrazide
;
_chemical_name_common     ?
_chemical_formula_moiety     'C14 H13 N3 O3'
_chemical_formula_sum     'C14 H13 N3 O3'
_chemical_formula_structural     ?
_chemical_formula_iupac     'C14 H13 N3 O3'
_chemical_formula_weight     271.27
_chemical_melting_point     ?
_symmetry_cell_setting     monoclinic
_symmetry_space_group_name_H-M     'C c'
_symmetry_space_group_name_Hall     'C -2yc'
loop_
    _symmetry_equiv_pos_site_id
    _symmetry_equiv_pos_as_xyz
    1 x,y,z
    2 x,-y,1/2+z
    3 1/2+x,1/2+y,z
    4 1/2+x,1/2-y,1/2+z
_cell_length_a     6.1114(6)
_cell_length_b     29.489(3)
_cell_length_c     7.4820(7)
_cell_angle_alpha     90
_cell_angle_beta     96.696(8)
_cell_angle_gamma     90
_cell_volume     1339.2(2)
_cell_formula_units_Z     4
_cell_measurement_reflns_used     7613
_cell_measurement_theta_min     2.76
_cell_measurement_theta_max     28.01
_cell_measurement_temperature     296
_cell_special_details
;
;
_exptl_crystal_description     'prism'
_exptl_crystal_colour     'colourless'
_exptl_crystal_size_max     0.670
_exptl_crystal_size_mid     0.337
_exptl_crystal_size_min     0.120
_exptl_crystal_size_rad     ?
_exptl_crystal_density_diffrn     1.345
_exptl_crystal_density_meas     ?
_exptl_crystal_density_method     'Not Measured'
_exptl_crystal_F_000     568
loop_
    _exptl_crystal_face_index_h
    _exptl_crystal_face_index_k
    _exptl_crystal_face_index_l
    _exptl_crystal_face_perp_dist
    0 1 0 0.0610
    0 -1 0 0.0630
    0 -3 5 0.1420
    -1 6 -5 0.2110
    2 2 -3 0.1230
    -4 -1 4 0.0950
    1 -11 -3 0.1270
    0 4 3 0.1370
_exptl_absorpt_coefficient_mu     0.097
_exptl_absorpt_correction_type     integration
_exptl_absorpt_process_details     '(X-RED32; Stoe & Cie, 2002)'
_exptl_absorpt_correction_T_min     0.962
_exptl_absorpt_correction_T_max     0.988
_exptl_special_details
;
;
_diffrn_ambient_temperature     296
_diffrn_radiation_type     'Mo K\a'
_diffrn_radiation_wavelength     0.71073
_diffrn_radiation_monochromator     'plane graphite'
_diffrn_measurement_device_type     'Stoe IPDS 2'
_diffrn_measurement_device     '2-circle goniometer'
_diffrn_measurement_method     \w
_diffrn_detector_area_resol_mean     6.67
_diffrn_reflns_number     4353
_diffrn_reflns_av_R_equivalents     0.0384
_diffrn_reflns_av_sigmaI/netI     0.0304
_diffrn_reflns_theta_min     2.76
_diffrn_reflns_theta_max     27.53
_diffrn_reflns_theta_full     27.53
_diffrn_measured_fraction_theta_max     0.995
_diffrn_measured_fraction_theta_full     0.995
_diffrn_reflns_limit_h_min     -7
_diffrn_reflns_limit_h_max     7
_diffrn_reflns_limit_k_min     -38
_diffrn_reflns_limit_k_max     35
_diffrn_reflns_limit_l_min     -9
_diffrn_reflns_limit_l_max     8
_diffrn_reflns_reduction_process
;
;
_refine_special_details
;
Refinement on <i>F</i>^2^ for ALL reflections except those flagged by the user
for potential systematic errors. Weighted <i>R</i>-factors <i>wR</i> and all
goodnesses of fit <i>S</i> are based on <i>F</i>^2^, conventional
<i>R</i>-factors <i>R</i> are based on <i>F</i>, with <i>F</i> set to zero for
negative <i>F</i>^2^. The observed criterion of <i>F</i>^2^ > \s(<i>F</i>^2^)
is used only for calculating -<i>R</i>-factor-obs <i>etc</i>. and is not
relevant to the choice of reflections for refinement. <i>R</i>-factors based
on <i>F</i>^2^ are statistically about twice as large as those based on
<i>F</i>, and <i>R</i>-factors based on ALL data will be even larger.
;
_reflns_number_total     1542
_reflns_number_gt     1166
_reflns_threshold_expression     I>2\s(I)
_refine_ls_structure_factor_coef     Fsqd
_refine_ls_matrix_type     full
_refine_ls_R_factor_all     0.0670
_refine_ls_R_factor_gt     0.0461
_refine_ls_wR_factor_gt     0.1035
_refine_ls_wR_factor_ref     0.1141
_refine_ls_goodness_of_fit_ref     1.110
_refine_ls_restrained_S_all     1.109
_refine_ls_number_reflns     1542
_refine_ls_number_parameters     191
_refine_ls_number_restraints     2
_refine_ls_number_constraints     ?
_refine_ls_hydrogen_treatment     mixed
_refine_ls_weighting_scheme     calc
_refine_ls_weighting_details
         'calc w=1/[\s^2^(Fo^2^)+(0.0582P)^2^]         where P=(Fo^2^+2Fc^2^)/3'
_atom_sites_solution_hydrogens     geom
_atom_sites_solution_primary     direct
_atom_sites_solution_secondary     difmap
_refine_ls_shift/su_max     0.000
_refine_ls_shift/su_mean     0.000
_refine_diff_density_max     0.128
_refine_diff_density_min     -0.162
_refine_ls_extinction_method     'SHELXL97 (Sheldrick, 2008)'
_refine_ls_extinction_coef     0.0090(19)
_refine_ls_extinction_expression
                                  'Fc^*^=kFc[1+0.001xFc^2^\l^3^/sin(2\q)]^-1/4^'
_refine_ls_abs_structure_details     ?
_refine_ls_abs_structure_Flack     ?
loop_
    _atom_type_symbol
    _atom_type_description
    _atom_type_scat_dispersion_real
    _atom_type_scat_dispersion_imag
    _atom_type_scat_source
    O O 0.0106 0.0060 'International Tables Vol C Tables 4.2.6.8 and 6.1.1.4'
    N N 0.0061 0.0033 'International Tables Vol C Tables 4.2.6.8 and 6.1.1.4'
    H H 0.0000 0.0000 'International Tables Vol C Tables 4.2.6.8 and 6.1.1.4'
    C C 0.0033 0.0016 'International Tables Vol C Tables 4.2.6.8 and 6.1.1.4'
_computing_data_collection     'X-AREA (Stoe & Cie, 2002)'
_computing_cell_refinement     'X-AREA (Stoe & Cie, 2002)'
_computing_data_reduction     'X-RED32 (Stoe & Cie, 2002)'
_computing_structure_solution     'SIR97 (Altomare <i>et al.</i>,  1999)'
_computing_structure_refinement     'SHELXL97 (Sheldrick, 2008)'
_computing_molecular_graphics     'ORTEP-3 (Farrugia, 1997)'
_computing_publication_material     'WinGX (Farrugia, 1999)'
loop_
    _atom_site_type_symbol
    _atom_site_label
    _atom_site_fract_x
    _atom_site_fract_y
    _atom_site_fract_z
    _atom_site_U_iso_or_equiv
    _atom_site_thermal_displace_type
    _atom_site_calc_flag
    _atom_site_refinement_flags
    _atom_site_occupancy
    O O1 -0.1045(4) 0.82503(10) 0.3515(4) 0.0727(9) Uani . . 1.000
    O O2 0.2101(5) 0.99107(9) 0.6041(5) 0.0844(10) Uani . . 1.000
    O O3 0.2501(4) 0.71171(8) 0.2791(4) 0.0743(9) Uani . . 1.000
    N N1 0.2870(4) 0.79115(10) 0.4570(4) 0.0619(9) Uani . . 1.000
    N N2 0.4398(4) 0.75656(9) 0.4882(4) 0.0622(9) Uani . . 1.000
    N N3 0.8707(5) 0.61195(13) 0.5468(5) 0.0794(11) Uani . . 1.000
    C C1 0.1994(5) 0.86852(12) 0.5002(4) 0.0572(10) Uani . . 1.000
    C C2 -0.0172(5) 0.86497(12) 0.4151(5) 0.0599(11) Uani . . 1.000
    C C3 -0.1453(5) 0.90380(14) 0.3930(6) 0.0753(15) Uani . . 1.000
    C C4 -0.0645(6) 0.94459(14) 0.4568(6) 0.0766(13) Uani . . 1.000
    C C5 0.1486(5) 0.94855(12) 0.5445(5) 0.0646(11) Uani . . 1.000
    C C6 0.2792(5) 0.91072(12) 0.5652(5) 0.0611(11) Uani . . 1.000
    C C7 0.4191(7) 0.99583(16) 0.7042(7) 0.0830(14) Uani . . 1.000
    C C8 0.3464(5) 0.82985(12) 0.5228(5) 0.0591(11) Uani . . 1.000
    C C9 0.4075(4) 0.71774(11) 0.3949(4) 0.0574(10) Uani . . 1.000
    C C10 0.5728(5) 0.68156(11) 0.4456(4) 0.0564(10) Uani . . 1.000
    C C11 0.7920(5) 0.69069(13) 0.5046(5) 0.0672(11) Uani . . 1.000
    C C12 0.9319(6) 0.65507(17) 0.5525(6) 0.0778(15) Uani . . 1.000
    C C13 0.6605(6) 0.60362(13) 0.4866(6) 0.0739(14) Uani . . 1.000
    C C14 0.5073(5) 0.63664(12) 0.4332(5) 0.0655(11) Uani . . 1.000
    H H1 0.007(7) 0.8019(15) 0.363(6) 0.080(12) Uiso . . 1.000
    H H2 0.552(7) 0.7604(14) 0.572(6) 0.079(11) Uiso . . 1.000
    H H3 -0.28770 0.90210 0.33400 0.0900 Uiso calc R 1.000
    H H4 -0.15340 0.97020 0.44150 0.0920 Uiso calc R 1.000
    H H6 0.42200 0.91300 0.62290 0.0730 Uiso calc R 1.000
    H H7A 0.53150 0.98860 0.62920 0.1250 Uiso calc R 1.000
    H H7B 0.43020 0.97560 0.80540 0.1250 Uiso calc R 1.000
    H H7C 0.43790 1.02650 0.74600 0.1250 Uiso calc R 1.000
    H H8 0.48570 0.83320 0.58600 0.0710 Uiso calc R 1.000
    H H11 0.84350 0.72040 0.51180 0.0810 Uiso calc R 1.000
    H H12 1.07860 0.66170 0.59120 0.0940 Uiso calc R 1.000
    H H13 0.61430 0.57360 0.48040 0.0880 Uiso calc R 1.000
    H H14 0.36330 0.62890 0.38980 0.0790 Uiso calc R 1.000
loop_
    _atom_site_aniso_label
    _atom_site_aniso_U_11
    _atom_site_aniso_U_22
    _atom_site_aniso_U_33
    _atom_site_aniso_U_12
    _atom_site_aniso_U_13
    _atom_site_aniso_U_23
    O1 0.0555(12) 0.0673(16) 0.0905(19) 0.0003(11) -0.0119(12) -0.0055(13)
    O2 0.0782(15) 0.0598(16) 0.111(2) 0.0057(12) -0.0066(15) -0.0122(16)
    O3 0.0669(13) 0.0602(14) 0.0864(19) 0.0021(11) -0.0310(12) -0.0050(13)
    N1 0.0523(12) 0.0570(17) 0.0721(19) 0.0056(12) -0.0115(12) 0.0015(14)
    N2 0.0541(12) 0.0544(16) 0.0716(18) 0.0064(12) -0.0195(12) -0.0042(14)
    N3 0.0687(18) 0.079(2) 0.090(2) 0.0237(16) 0.0069(15) 0.0059(19)
    C1 0.0511(15) 0.061(2) 0.0581(19) 0.0045(13) 0.0008(13) 0.0026(15)
    C2 0.0478(14) 0.065(2) 0.066(2) -0.0007(14) 0.0023(13) 0.0000(17)
    C3 0.0481(17) 0.078(3) 0.097(3) 0.0108(16) -0.0031(18) 0.003(2)
    C4 0.0616(18) 0.069(2) 0.096(3) 0.0148(17) -0.0043(18) -0.002(2)
    C5 0.0606(17) 0.058(2) 0.074(2) 0.0017(15) 0.0028(15) -0.0040(18)
    C6 0.0495(15) 0.062(2) 0.070(2) 0.0014(13) -0.0011(14) -0.0002(16)
    C7 0.081(2) 0.072(2) 0.093(3) -0.0038(19) -0.003(2) -0.011(2)
    C8 0.0519(14) 0.059(2) 0.063(2) 0.0013(13) -0.0081(13) 0.0011(16)
    C9 0.0458(13) 0.0562(19) 0.066(2) -0.0026(12) -0.0107(13) 0.0011(16)
    C10 0.0504(14) 0.0602(19) 0.0565(18) 0.0030(13) -0.0027(13) -0.0032(16)
    C11 0.0520(15) 0.070(2) 0.077(2) 0.0048(15) -0.0028(15) -0.0028(19)
    C12 0.0548(16) 0.090(3) 0.087(3) 0.0123(18) 0.0011(17) -0.001(2)
    C13 0.074(2) 0.061(2) 0.086(3) 0.0101(17) 0.007(2) -0.0042(19)
    C14 0.0616(17) 0.058(2) 0.076(2) 0.0017(14) 0.0039(16) -0.0093(18)
_geom_special_details
;
Bond distances, angles <i>etc</i>. have been calculated using the rounded
fractional coordinates. All su's are estimated from the variances of the
(full) variance-covariance matrix. The cell e.s.d.'s are taken into account in
the estimation of distances, angles and torsion angles
;
loop_
    _geom_bond_atom_site_label_1
    _geom_bond_atom_site_label_2
    _geom_bond_site_symmetry_1
    _geom_bond_site_symmetry_2
    _geom_bond_distance
    _geom_bond_publ_flag
    O1 C2 . . 1.356(5) no
    O2 C5 . . 1.369(5) no
    O2 C7 . . 1.410(6) no
    O3 C9 . . 1.230(4) no
    O1 H1 . . 0.96(4) no
    N1 N2 . . 1.384(4) no
    N1 C8 . . 1.279(5) no
    N2 C9 . . 1.343(4) no
    N3 C13 . . 1.334(5) no
    N3 C12 . . 1.325(6) no
    N2 H2 . . 0.88(4) no
    C1 C6 . . 1.403(5) no
    C1 C2 . . 1.404(4) no
    C1 C8 . . 1.449(5) no
    C2 C3 . . 1.386(5) no
    C3 C4 . . 1.365(6) no
    C4 C5 . . 1.393(5) no
    C5 C6 . . 1.370(5) no
    C9 C10 . . 1.488(4) no
    C10 C11 . . 1.387(4) no
    C10 C14 . . 1.384(5) no
    C11 C12 . . 1.375(6) no
    C13 C14 . . 1.377(5) no
    C3 H3 . . 0.9300 no
    C4 H4 . . 0.9300 no
    C6 H6 . . 0.9300 no
    C7 H7A . . 0.9600 no
    C7 H7B . . 0.9600 no
    C7 H7C . . 0.9600 no
    C8 H8 . . 0.9300 no
    C11 H11 . . 0.9300 no
    C12 H12 . . 0.9300 no
    C13 H13 . . 0.9300 no
    C14 H14 . . 0.9300 no
loop_
    _geom_contact_atom_site_label_1
    _geom_contact_atom_site_label_2
    _geom_contact_distance
    _geom_contact_site_symmetry_1
    _geom_contact_site_symmetry_2
    _geom_contact_publ_flag
    O1 N1 2.628(4) . . no
    O1 C10 3.347(4) . 4_464 no
    O2 C7 3.409(6) . 2_574 no
    O3 N2 2.872(4) . 4_464 no
    O3 C12 3.418(5) . 1_455 no
    O3 N1 2.691(4) . . no
    O3 C8 3.188(4) . 4_464 no
    O1 H12 2.6100 . 4_364 no
    O2 H13 2.6500 . 3_455 no
    O2 H7B 2.9100 . 2_574 no
    O3 H14 2.6400 . . no
    O3 H2 2.03(4) . 4_464 no
    O3 H8 2.4300 . 4_464 no
    N1 O1 2.628(4) . . no
    N1 O3 2.691(4) . . no
    N1 C11 3.431(5) . 4_464 no
    N2 O3 2.872(4) . 4_565 no
    N1 H1 1.80(4) . . no
    N2 H11 2.6700 . . no
    N3 H7C 2.9300 . 3_545 no
    N3 H3 2.8500 . 4_665 no
    C1 C14 3.576(5) . 4_465 no
    C5 C7 3.590(6) . 2_574 no
    C6 C13 3.344(6) . 4_465 no
    C7 O2 3.409(6) . 2_575 no
    C7 C5 3.590(6) . 2_575 no
    C8 O3 3.188(4) . 4_565 no
    C10 O1 3.347(4) . 4_565 no
    C11 N1 3.431(5) . 4_565 no
    C12 O3 3.418(5) . 1_655 no
    C13 C6 3.344(6) . 4_564 no
    C14 C1 3.576(5) . 4_564 no
    C5 H7C 3.0900 . 2_574 no
    C6 H7A 2.7800 . . no
    C6 H7B 2.7100 . . no
    C7 H6 2.5200 . . no
    C8 H1 2.42(4) . . no
    C11 H2 2.61(4) . . no
    C12 H3 3.0600 . 4_665 no
    C14 H12 3.0900 . 1_455 no
    H1 N1 1.80(4) . . no
    H1 C8 2.42(4) . . no
    H2 C11 2.61(4) . . no
    H2 H8 2.1900 . . no
    H2 H11 2.2300 . . no
    H2 O3 2.03(4) . 4_565 no
    H3 N3 2.8500 . 4_364 no
    H3 C12 3.0600 . 4_364 no
    H4 H7A 2.5700 . 1_455 no
    H6 C7 2.5200 . . no
    H6 H7A 2.3300 . . no
    H6 H7B 2.2900 . . no
    H6 H8 2.4100 . . no
    H7A C6 2.7800 . . no
    H7A H4 2.5700 . 1_655 no
    H7A H6 2.3300 . . no
    H7B C6 2.7100 . . no
    H7B H6 2.2900 . . no
    H7B O2 2.9100 . 2_575 no
    H7C C5 3.0900 . 2_575 no
    H7C N3 2.9300 . 3_455 no
    H8 H2 2.1900 . . no
    H8 H6 2.4100 . . no
    H8 O3 2.4300 . 4_565 no
    H11 N2 2.6700 . . no
    H11 H2 2.2300 . . no
    H12 C14 3.0900 . 1_655 no
    H12 O1 2.6100 . 4_665 no
    H13 O2 2.6500 . 3_545 no
    H14 O3 2.6400 . . no
loop_
    _geom_angle_atom_site_label_1
    _geom_angle_atom_site_label_2
    _geom_angle_atom_site_label_3
    _geom_angle_site_symmetry_1
    _geom_angle_site_symmetry_2
    _geom_angle_site_symmetry_3
    _geom_angle
    _geom_angle_publ_flag
    C5 O2 C7 . . . 117.5(3) no
    C2 O1 H1 . . . 110(3) no
    N2 N1 C8 . . . 115.9(3) no
    N1 N2 C9 . . . 119.0(3) no
    C12 N3 C13 . . . 116.4(4) no
    C9 N2 H2 . . . 122(3) no
    N1 N2 H2 . . . 119(3) no
    C2 C1 C6 . . . 119.6(3) no
    C2 C1 C8 . . . 122.2(3) no
    C6 C1 C8 . . . 118.2(3) no
    O1 C2 C3 . . . 118.8(3) no
    O1 C2 C1 . . . 122.4(3) no
    C1 C2 C3 . . . 118.8(3) no
    C2 C3 C4 . . . 120.7(3) no
    C3 C4 C5 . . . 121.3(4) no
    C4 C5 C6 . . . 119.0(3) no
    O2 C5 C4 . . . 115.9(3) no
    O2 C5 C6 . . . 125.1(3) no
    C1 C6 C5 . . . 120.6(3) no
    N1 C8 C1 . . . 120.9(3) no
    O3 C9 N2 . . . 123.0(3) no
    O3 C9 C10 . . . 121.9(3) no
    N2 C9 C10 . . . 115.1(2) no
    C11 C10 C14 . . . 117.9(3) no
    C9 C10 C11 . . . 122.9(3) no
    C9 C10 C14 . . . 119.1(3) no
    C10 C11 C12 . . . 118.9(3) no
    N3 C12 C11 . . . 124.1(4) no
    N3 C13 C14 . . . 124.3(4) no
    C10 C14 C13 . . . 118.4(3) no
    C2 C3 H3 . . . 120.00 no
    C4 C3 H3 . . . 120.00 no
    C3 C4 H4 . . . 119.00 no
    C5 C4 H4 . . . 119.00 no
    C1 C6 H6 . . . 120.00 no
    C5 C6 H6 . . . 120.00 no
    O2 C7 H7A . . . 109.00 no
    O2 C7 H7B . . . 109.00 no
    O2 C7 H7C . . . 109.00 no
    H7A C7 H7B . . . 109.00 no
    H7A C7 H7C . . . 109.00 no
    H7B C7 H7C . . . 110.00 no
    N1 C8 H8 . . . 120.00 no
    C1 C8 H8 . . . 120.00 no
    C10 C11 H11 . . . 121.00 no
    C12 C11 H11 . . . 121.00 no
    N3 C12 H12 . . . 118.00 no
    C11 C12 H12 . . . 118.00 no
    N3 C13 H13 . . . 118.00 no
    C14 C13 H13 . . . 118.00 no
    C10 C14 H14 . . . 121.00 no
    C13 C14 H14 . . . 121.00 no
loop_
    _geom_torsion_atom_site_label_1
    _geom_torsion_atom_site_label_2
    _geom_torsion_atom_site_label_3
    _geom_torsion_atom_site_label_4
    _geom_torsion_site_symmetry_1
    _geom_torsion_site_symmetry_2
    _geom_torsion_site_symmetry_3
    _geom_torsion_site_symmetry_4
    _geom_torsion
    _geom_torsion_publ_flag
    C7 O2 C5 C6 . . . . -4.1(6) no
    C7 O2 C5 C4 . . . . 175.8(4) no
    N2 N1 C8 C1 . . . . -179.4(3) no
    C8 N1 N2 C9 . . . . -167.1(3) no
    N1 N2 C9 C10 . . . . -176.4(3) no
    N1 N2 C9 O3 . . . . 1.7(5) no
    C13 N3 C12 C11 . . . . 1.5(6) no
    C12 N3 C13 C14 . . . . -0.7(6) no
    C8 C1 C6 C5 . . . . 178.8(3) no
    C6 C1 C2 C3 . . . . 1.8(5) no
    C2 C1 C6 C5 . . . . -0.8(5) no
    C8 C1 C2 O1 . . . . 1.3(5) no
    C8 C1 C2 C3 . . . . -177.8(3) no
    C6 C1 C2 O1 . . . . -179.2(3) no
    C2 C1 C8 N1 . . . . 3.7(5) no
    C6 C1 C8 N1 . . . . -175.9(3) no
    C1 C2 C3 C4 . . . . -1.6(6) no
    O1 C2 C3 C4 . . . . 179.3(4) no
    C2 C3 C4 C5 . . . . 0.5(6) no
    C3 C4 C5 O2 . . . . -179.3(4) no
    C3 C4 C5 C6 . . . . 0.6(6) no
    O2 C5 C6 C1 . . . . 179.5(3) no
    C4 C5 C6 C1 . . . . -0.4(5) no
    O3 C9 C10 C14 . . . . -30.5(4) no
    O3 C9 C10 C11 . . . . 149.2(3) no
    N2 C9 C10 C14 . . . . 147.6(3) no
    N2 C9 C10 C11 . . . . -32.7(4) no
    C14 C10 C11 C12 . . . . -1.8(5) no
    C9 C10 C11 C12 . . . . 178.5(3) no
    C9 C10 C14 C13 . . . . -177.8(3) no
    C11 C10 C14 C13 . . . . 2.5(5) no
    C10 C11 C12 N3 . . . . -0.3(6) no
    N3 C13 C14 C10 . . . . -1.4(6) no
loop_
    _geom_hbond_atom_site_label_D
    _geom_hbond_atom_site_label_H
    _geom_hbond_atom_site_label_A
    _geom_hbond_site_symmetry_A
    _geom_hbond_distance_DH
    _geom_hbond_distance_HA
    _geom_hbond_distance_DA
    _geom_hbond_angle_DHA
    _geom_hbond_publ_flag
    O1 H1 N1 . 0.96(4) 1.80(4) 2.628(4) 142(4) yes
    N2 H2 O3 4_565 0.88(4) 2.03(4) 2.872(4) 161(4) yes
    C8 H8 O3 4_565 0.93 2.43 3.188(4) 139 yes
