# Supplementary material for: N′-[(E)-2-Hy­droxy-5-meth­oxy­benzyl­idene]pyridine-4-carbohydrazide
Source: Acta Crystallogr Sect E Struct Rep Online. 2010 Oct 30;66(Pt 11):o2982. doi: 10.1107/S1600536810043382 (PMC3009050; doi:10.1107/S1600536810043382)
Supplement: Supplementary file 2 [file e-66-o2982-Isup2.hkl]

# 
# h,k,l, Fc-squared, Fo-squared, sigma(Fo-squared) and status flag 
# 
data_I
_shelx_title ' ISOMe' 
_shelx_refln_list_code          4 
_shelx_F_calc_maximum      185.01 
_exptl_crystal_F_000       568.00 
_reflns_d_resolution_high  0.7687 
 
loop_ 
 _symmetry_equiv_pos_as_xyz 
 'x, y, z' 
 'x, -y, z+1/2' 
 'x+1/2, y+1/2, z' 
 'x+1/2, -y+1/2, z+1/2' 
 
_cell_length_a     6.1114 
_cell_length_b    29.4887 
_cell_length_c     7.4820 
_cell_angle_alpha  90.000 
_cell_angle_beta   96.696 
_cell_angle_gamma  90.000 
 
_shelx_F_squared_multiplier     1.000 
 
loop_ 
 _refln_index_h 
 _refln_index_k 
 _refln_index_l 
 _refln_F_squared_calc 
 _refln_F_squared_meas 
 _refln_F_squared_sigma 
 _refln_observed_status 
   2   0   0     9572.55     8699.20     72.46 o 
   4   0   0      552.98      505.76      6.92 o 
   6   0   0       34.22       36.74      3.53 o 
   1   1   0    12220.68    12238.84    193.28 o 
   3   1   0      224.24      240.76      8.51 o 
   5   1   0       26.33       26.19      2.51 o 
   7   1   0       13.88       16.70      2.22 o 
   2   2   0     1966.84     1759.17      8.38 o 
   4   2   0      261.08      249.31      2.94 o 
   6   2   0       68.22       66.78      2.97 o 
   1   3   0     1742.76     1504.54     19.28 o 
   3   3   0     1135.25     1093.93      4.49 o 
   5   3   0       99.14       91.77      2.49 o 
   7   3   0       29.57       26.24      2.24 o 
   0   4   0     1213.04     1147.97     13.98 o 
   2   4   0      264.09      245.52      4.01 o 
   4   4   0      164.03      156.46      2.71 o 
   6   4   0      164.10      152.58      2.55 o 
   1   5   0      535.32      426.12      6.66 o 
   3   5   0       21.62       29.23      4.74 o 
   5   5   0      203.44      196.14      5.13 o 
   7   5   0       38.00       36.60      2.27 o 
   0   6   0     2245.75     2109.29     14.48 o 
   2   6   0      294.50      248.22      3.57 o 
   4   6   0       10.77       11.83      2.45 o 
   6   6   0       36.26       36.13      3.29 o 
   1   7   0     1747.39     1496.26     14.24 o 
   3   7   0      130.15      118.24      2.94 o 
   5   7   0      849.01      873.18     11.39 o 
   7   7   0       11.03       12.04      2.22 o 
   0   8   0      245.81      233.73     12.15 o 
   2   8   0      401.46      388.71      4.88 o 
   4   8   0      751.76      746.54      4.30 o 
   6   8   0       61.67       60.66      2.85 o 
   1   9   0     1110.36     1081.28     15.86 o 
   3   9   0       35.07       40.65      2.80 o 
   5   9   0      100.60       96.63      2.65 o 
   7   9   0        6.00        7.83      2.99 o 
   0  10   0     2968.67     2970.67     19.07 o 
   2  10   0     5088.42     5101.31     44.03 o 
   4  10   0      390.94      386.36      3.15 o 
   6  10   0       16.91       13.06      2.17 o 
   1  11   0     1547.38     1421.45     29.19 o 
   3  11   0       69.95       73.54      2.60 o 
   5  11   0      284.16      293.84      4.97 o 
   7  11   0        0.23        2.00      3.04 o 
   0  12   0       13.07       17.67      8.63 o 
   2  12   0      622.20      645.07      4.50 o 
   4  12   0      220.98      223.09      3.99 o 
   6  12   0       17.24       21.32      2.63 o 
   1  13   0      570.76      599.74      7.59 o 
   3  13   0       74.82       78.59      2.71 o 
   5  13   0       72.94       77.94      5.47 o 
   7  13   0        2.95        5.82      2.52 o 
   0  14   0       64.04       51.64      8.56 o 
   2  14   0      203.22      193.62      6.02 o 
   4  14   0      643.56      622.64     10.73 o 
   6  14   0       13.69       16.27      2.21 o 
   1  15   0      518.36      606.48      6.79 o 
   3  15   0      191.17      202.41      7.08 o 
   5  15   0       77.03       76.86      2.56 o 
   7  15   0        2.55        4.30      3.42 o 
   0  16   0      146.46      155.61      8.34 o 
   2  16   0      430.99      436.09      4.15 o 
   4  16   0       74.17       78.27      3.31 o 
   6  16   0        1.03        1.36      2.20 o 
   1  17   0      217.16      220.24      4.97 o 
   3  17   0       83.53       76.85      3.75 o 
   5  17   0       12.00       15.15      2.82 o 
   7  17   0       32.24       22.78      2.87 o 
   0  18   0      448.40      431.73      9.09 o 
   2  18   0      153.64      161.42      5.73 o 
   4  18   0      356.60      375.26     14.21 o 
   6  18   0       23.43       24.37      2.73 o 
   1  19   0       83.93       88.67      4.04 o 
   3  19   0       52.42       47.89      3.29 o 
   5  19   0       70.45       64.89      4.47 o 
   0  20   0      198.31      188.16      8.02 o 
   2  20   0       48.13       53.71      4.21 o 
   4  20   0       21.05       26.17      2.74 o 
   6  20   0       35.99       39.72      3.51 o 
   1  21   0      300.47      302.37      8.05 o 
   3  21   0       19.10       20.96      3.10 o 
   5  21   0       41.99       36.98      3.90 o 
   0  22   0      302.32      323.66      8.99 o 
   2  22   0       59.55       60.95      3.26 o 
   4  22   0        2.09        2.03      3.20 o 
   6  22   0        4.78       11.56      3.03 o 
   1  23   0      354.91      385.51     27.74 o 
   3  23   0      104.16      102.49      9.91 o 
   5  23   0        5.17        3.09      2.72 o 
   0  24   0      151.80      150.68      7.54 o 
   2  24   0      107.94      118.17      6.41 o 
   4  24   0       24.34       26.28      3.80 o 
   6  24   0        4.89        2.59      3.28 o 
   1  25   0      679.29      762.56     52.84 o 
   3  25   0       49.71       50.12      5.61 o 
   5  25   0       17.59       12.79      3.06 o 
   0  26   0      656.48      649.32      9.67 o 
   2  26   0       16.35       18.73      3.03 o 
   4  26   0        6.21        3.15      2.97 o 
   1  27   0       11.04        9.44      3.55 o 
   3  27   0       19.19       21.66      3.20 o 
   5  27   0        0.56        1.24      2.98 o 
   0  28   0       76.55       67.93      6.77 o 
   2  28   0       14.88       13.58      2.82 o 
   4  28   0        1.32        3.68      2.55 o 
   1  29   0        0.47        1.80      3.44 o 
   3  29   0       10.60       12.99      2.74 o 
   5  29   0        4.88       12.19      3.12 o 
   0  30   0        3.14        1.67      6.03 o 
   2  30   0        0.56        3.85      3.33 o 
   4  30   0        2.50        6.76      3.19 o 
   1  31   0        0.39        3.57      3.59 o 
   3  31   0       11.01        9.53      2.78 o 
   0  32   0        0.20       -1.99      6.09 o 
   2  32   0        4.24        5.13      3.38 o 
   4  32   0        0.54        4.93      2.84 o 
   1  33   0       19.27       22.26      3.45 o 
   3  33   0        4.32        4.88      2.85 o 
   0  34   0        0.49        0.22      6.03 o 
   2  34   0       10.70       13.23      3.66 o 
   1  35   0        0.41        2.57      3.69 o 
   3  35   0       13.06       16.27      2.96 o 
   0  36   0        1.14        1.06      6.93 o 
   2  36   0       12.42       15.72      3.68 o 
   1  37   0        3.25        3.12      3.93 o 
   0  38   0       15.42       13.85      5.24 o 
  -7   1   1       15.12       11.79      2.75 o 
  -5   1   1       28.29       29.30      3.34 o 
  -3   1   1      797.24      796.85     16.55 o 
  -1   1   1      881.71      800.87      6.65 o 
   1   1   1      134.89      120.37      4.45 o 
   3   1   1     1251.80     1320.63      8.55 o 
   5   1   1       50.20       43.59      2.47 o 
   7   1   1        5.64        7.99      2.25 o 
  -6   2   1        7.41       10.58      2.37 o 
  -4   2   1      320.18      340.58      5.46 o 
  -2   2   1       16.57       16.73      3.95 o 
   0   2   1      815.73      793.83     13.37 o 
   2   2   1     4281.02     4091.34     14.27 o 
   4   2   1       42.14       38.00      2.53 o 
   6   2   1       37.56       36.41      3.12 o 
  -7   3   1        5.21        2.56      3.72 o 
  -5   3   1       13.29       16.44      2.99 o 
  -3   3   1     1384.09     1270.29     10.87 o 
  -1   3   1    14659.32    13645.50    278.98 o 
   1   3   1     1884.11     1697.52     21.35 o 
   3   3   1      990.50     1035.38      9.06 o 
   5   3   1      147.21      147.13      4.64 o 
   7   3   1        1.15        5.77      2.55 o 
  -6   4   1       93.24       94.44      3.76 o 
  -4   4   1        9.33       12.21      2.81 o 
  -2   4   1       13.20       15.95      3.71 o 
   0   4   1     3241.61     3007.70     18.64 o 
   2   4   1      473.31      440.04      5.93 o 
   4   4   1      126.89      125.50      2.56 o 
   6   4   1       28.25       27.22      3.40 o 
  -7   5   1       46.08       42.20      2.33 o 
  -5   5   1       86.33       85.31      3.48 o 
  -3   5   1      836.09      784.78      7.34 o 
  -1   5   1     1390.57     1203.71     27.90 o 
   1   5   1     1368.30     1222.42     14.14 o 
   3   5   1      196.91      197.99      3.04 o 
   5   5   1       75.34       86.18      3.18 o 
   7   5   1       20.71       24.60      2.34 o 
  -6   6   1       10.01       10.37      2.23 o 
  -4   6   1      221.75      216.96      3.18 o 
  -2   6   1       85.62       89.82      3.61 o 
   0   6   1     3858.96     3583.07     18.86 o 
   2   6   1      634.74      582.16      7.20 o 
   4   6   1       17.27       14.87      2.61 o 
   6   6   1       35.10       34.58      2.50 o 
  -7   7   1       36.31       34.90      2.74 o 
  -5   7   1      736.37      733.39      9.64 o 
  -3   7   1      447.22      435.04      8.09 o 
  -1   7   1     1891.52     1593.29     23.35 o 
   1   7   1      224.98      176.27     19.94 o 
   3   7   1      327.08      307.15      4.24 o 
   5   7   1      265.33      279.37      3.58 o 
   7   7   1       11.55        7.36      2.29 o 
  -6   8   1       35.21       35.36      4.02 o 
  -4   8   1      181.75      177.73      2.98 o 
  -2   8   1       43.32       44.20      3.46 o 
   0   8   1      957.97      875.01     71.85 o 
   2   8   1      345.98      332.66      3.78 o 
   4   8   1      806.44      759.29      9.41 o 
   6   8   1      163.08      159.13      3.06 o 
  -7   9   1        5.50        4.12      2.43 o 
  -5   9   1       86.39       83.96      2.53 o 
  -3   9   1      891.33      900.52      6.10 o 
  -1   9   1      383.55      387.80      7.79 o 
   1   9   1     1001.09      960.56     27.40 o 
   3   9   1        3.46        6.41      2.44 o 
   5   9   1       21.44       21.83      2.24 o 
   7   9   1       15.98       12.20      2.26 o 
  -6  10   1        8.35        8.97      2.45 o 
  -4  10   1       66.27       66.58      2.88 o 
  -2  10   1     2477.99     2471.89      9.26 o 
   0  10   1     1228.80     1146.69     88.62 o 
   2  10   1     1156.38     1217.66     17.25 o 
   4  10   1      668.12      656.95      5.76 o 
   6  10   1       94.45       86.84      3.30 o 
  -7  11   1       18.87       21.26      4.04 o 
  -5  11   1      122.66      122.21      2.84 o 
  -3  11   1        7.83        7.53      2.91 o 
  -1  11   1      302.94      281.14      4.97 o 
   1  11   1      557.17      541.16     24.12 o 
   3  11   1      290.30      298.24      3.58 o 
   5  11   1      117.96      118.88      3.51 o 
   7  11   1        9.44        8.35      2.47 o 
  -6  12   1       39.75       40.15      2.42 o 
  -4  12   1       22.36       25.29      2.73 o 
  -2  12   1      512.14      548.94      3.95 o 
   0  12   1      452.80      457.86     30.26 o 
   2  12   1      354.17      402.45      4.37 o 
   4  12   1       56.69       55.82      2.62 o 
   6  12   1       17.93       17.82      2.35 o 
  -7  13   1        8.36        9.77      2.39 o 
  -5  13   1       13.87       22.08      2.98 o 
  -3  13   1       59.94       61.46      2.92 o 
  -1  13   1      570.19      537.44     15.73 o 
   1  13   1     5348.18     5243.47    407.06 o 
   3  13   1       97.97       99.45      3.28 o 
   5  13   1      163.41      157.62      4.15 o 
   7  13   1       27.42       26.29      2.44 o 
  -6  14   1       11.29        9.73      2.34 o 
  -4  14   1       82.26       79.81      2.54 o 
  -2  14   1      395.09      393.30      4.10 o 
   0  14   1      190.60      194.03     11.89 o 
   2  14   1      397.68      410.70      6.51 o 
   4  14   1      289.40      296.97      7.07 o 
   6  14   1        4.34        5.77      3.93 o 
  -7  15   1        4.63        7.26      2.38 o 
  -5  15   1       59.51       59.80      3.83 o 
  -3  15   1       69.95       71.76      2.91 o 
  -1  15   1      840.55      844.75     12.76 o 
   1  15   1     1157.50     1168.64     66.02 o 
   3  15   1      224.60      234.32      6.76 o 
   5  15   1       18.48       19.83      2.59 o 
   7  15   1       15.93       14.24      3.12 o 
  -6  16   1       17.92       17.84      2.84 o 
  -4  16   1        5.34        6.76      4.00 o 
  -2  16   1     1081.91     1081.98     12.20 o 
   0  16   1      626.34      641.31     18.65 o 
   2  16   1       97.47      107.02      6.03 o 
   4  16   1      113.83      112.57      3.09 o 
   6  16   1        8.59       14.54      3.77 o 
  -7  17   1        7.16       11.74      2.47 o 
  -5  17   1      165.91      149.78     10.15 o 
  -3  17   1      191.83      187.25      3.46 o 
  -1  17   1      121.13      125.79      3.51 o 
   1  17   1      358.97      359.65     14.07 o 
   3  17   1      109.57      112.50      5.94 o 
   5  17   1        7.91       10.90      2.64 o 
  -6  18   1        0.56        4.74      2.47 o 
  -4  18   1      259.41      248.83     22.30 o 
  -2  18   1      106.85      113.23      3.93 o 
   0  18   1      112.08      106.92      5.11 o 
   2  18   1        1.81        8.54      3.26 o 
   4  18   1      414.77      432.66     12.62 o 
   6  18   1       26.12       26.93      3.07 o 
  -5  19   1       34.30       32.62      3.08 o 
  -3  19   1       12.82       15.05      3.13 o 
  -1  19   1       75.17       77.95      3.71 o 
   1  19   1       10.00       12.45      3.93 o 
   3  19   1       57.66       57.79      2.89 o 
   5  19   1        3.36        4.25      2.79 o 
  -6  20   1        1.45        4.41      3.44 o 
  -4  20   1       64.66       57.97      3.06 o 
  -2  20   1      214.88      214.01      4.14 o 
   0  20   1      152.57      154.28      6.02 o 
   2  20   1       24.31       27.41      3.13 o 
   4  20   1      206.87      199.09     13.02 o 
   6  20   1        3.41        5.14      2.79 o 
  -5  21   1       22.37       22.67      2.90 o 
  -3  21   1       37.13       33.63      4.62 o 
  -1  21   1       42.87       43.06      3.36 o 
   1  21   1       77.13       65.61      4.19 o 
   3  21   1       10.91       14.54      3.29 o 
   5  21   1       27.57       31.02      2.62 o 
  -6  22   1        5.77        6.82      3.09 o 
  -4  22   1       45.91       49.68      5.05 o 
  -2  22   1      161.17      166.41     14.63 o 
   0  22   1        1.05        3.12      4.60 o 
   2  22   1       60.38       66.44      4.04 o 
   4  22   1       98.00      105.79     11.79 o 
   6  22   1       11.03       11.20      2.72 o 
  -5  23   1       39.85       38.73      2.75 o 
  -3  23   1       76.90       83.53      6.67 o 
  -1  23   1      345.64      383.94     16.12 o 
   1  23   1      143.39      143.39     11.36 o 
   3  23   1       75.07       75.63      5.36 o 
   5  23   1        4.10        5.31      2.74 o 
  -6  24   1        5.36        4.08      3.05 o 
  -4  24   1       43.98       43.54      2.95 o 
  -2  24   1       66.74       75.59      4.13 o 
   0  24   1      396.85      440.70      6.56 o 
   2  24   1      228.55      245.18      9.46 o 
   4  24   1        3.67        7.30      2.72 o 
   6  24   1        6.05        6.80      4.97 o 
  -5  25   1        9.12        7.57      2.92 o 
  -3  25   1       49.48       50.64      4.88 o 
  -1  25   1      777.40      874.24    110.48 o 
   1  25   1      381.77      398.73     36.62 o 
   3  25   1       51.73       50.14      6.38 o 
   5  25   1        2.81        0.79      2.93 o 
  -4  26   1        7.33       10.72      2.77 o 
  -2  26   1       32.51       34.48      2.96 o 
   0  26   1      654.76      691.89     29.23 o 
   2  26   1       20.97       19.85      3.28 o 
   4  26   1        3.35        9.21      3.08 o 
  -5  27   1        9.07        6.58      2.93 o 
  -3  27   1       65.76       60.68      4.68 o 
  -1  27   1      164.15      176.74     13.70 o 
   1  27   1       13.56       13.48      4.60 o 
   3  27   1        6.79        8.18      4.45 o 
   5  27   1        5.30        2.10      2.82 o 
  -4  28   1        1.47        1.18      2.97 o 
  -2  28   1      126.12      122.66     11.81 o 
   0  28   1      207.11      199.86     28.31 o 
   2  28   1      148.70      139.53     10.98 o 
   4  28   1       18.06       18.64      3.08 o 
  -5  29   1        1.08        0.97      3.07 o 
  -3  29   1        3.97        4.94      2.87 o 
  -1  29   1       35.81       34.84      5.23 o 
   1  29   1       11.41       10.65      4.41 o 
   3  29   1        7.24        9.69      2.78 o 
   5  29   1        3.01        6.16      4.97 o 
  -4  30   1        4.13        5.24      3.25 o 
  -2  30   1       10.30       11.12      3.26 o 
   0  30   1       19.34       19.47      4.28 o 
   2  30   1       35.78       32.63      2.85 o 
   4  30   1        4.44        6.49      3.22 o 
  -3  31   1        2.04        1.63      2.97 o 
  -1  31   1       12.33       14.59      3.91 o 
   1  31   1       17.90       20.64      3.45 o 
   3  31   1        0.47        5.40      2.75 o 
  -4  32   1        3.81        6.72      2.96 o 
  -2  32   1        2.93        6.02      3.53 o 
   0  32   1        9.23        9.00      3.86 o 
   2  32   1       13.05       13.88      3.34 o 
   4  32   1        2.81        5.57      2.92 o 
  -3  33   1       13.99       12.86      3.14 o 
  -1  33   1        3.77        5.94      3.82 o 
   1  33   1        4.71        7.03      3.42 o 
   3  33   1        3.08        5.42      2.65 o 
  -2  34   1        4.59        8.01      3.91 o 
   0  34   1        9.47        8.90      4.00 o 
   2  34   1        6.04        8.11      3.70 o 
  -3  35   1       22.62       30.10      4.71 o 
  -1  35   1        8.41       12.02      4.07 o 
   1  35   1        1.61        6.13      3.76 o 
  -2  36   1        4.33        6.11      3.99 o 
   0  36   1        8.16        8.86      4.18 o 
   2  36   1        8.77       11.36      3.65 o 
  -1  37   1        6.01        5.30      4.21 o 
   1  37   1        3.64        4.78      3.68 o 
   0  38   1        6.09        8.41      4.46 o 
  -6   0   2       32.50       38.36      8.90 o 
  -4   0   2       73.66       79.59      4.24 o 
  -2   0   2     1052.61      943.58     38.02 o 
   0   0   2    34228.15    40344.16     62.90 o 
   2   0   2     3164.56     2941.95     16.00 o 
   4   0   2       13.94       22.85      5.68 o 
   6   0   2       54.64       52.48      3.45 o 
  -7   1   2        1.93        0.63      2.28 o 
  -5   1   2      111.03      113.86      2.82 o 
  -3   1   2      141.12      138.70      7.64 o 
  -1   1   2    27061.51    29073.20    232.44 o 
   1   1   2      912.16      826.03      6.85 o 
   3   1   2      414.97      424.98      3.29 o 
   5   1   2        1.73        4.36      2.29 o 
   7   1   2        1.88       -0.70      2.23 o 
  -6   2   2       63.56       66.05      2.63 o 
  -4   2   2      101.43      107.10      5.19 o 
  -2   2   2     2913.68     2671.46     27.35 o 
   0   2   2     7288.17     7478.25     24.23 o 
   2   2   2      662.92      706.23     12.78 o 
   4   2   2      110.83      116.50      2.68 o 
   6   2   2        4.48        7.07      2.56 o 
  -7   3   2        1.59        3.96      2.80 o 
  -5   3   2       22.09       21.01      2.58 o 
  -3   3   2     1533.12     1413.97     17.37 o 
  -1   3   2    23074.98    23352.88    111.24 o 
   1   3   2     1135.40     1049.52     11.21 o 
   3   3   2      146.70      142.39      2.78 o 
   5   3   2      107.82      115.90      2.55 o 
   7   3   2       16.60       17.38      2.33 o 
  -6   4   2      113.90      117.61      6.61 o 
  -4   4   2       20.02       19.40      2.63 o 
  -2   4   2      549.67      535.60      7.10 o 
   0   4   2     4969.06     4898.66     18.96 o 
   2   4   2      145.15      142.71      3.39 o 
   4   4   2       43.47       41.04      2.74 o 
   6   4   2       44.84       41.89      3.23 o 
  -7   5   2        8.88        8.25      2.84 o 
  -5   5   2      115.80      120.04      3.64 o 
  -3   5   2      226.64      217.29      3.55 o 
  -1   5   2      620.98      577.79      6.99 o 
   1   5   2      458.73      451.61      6.95 o 
   3   5   2      955.43      916.32      6.70 o 
   5   5   2      694.11      639.97      8.51 o 
   7   5   2        7.73        8.09      2.23 o 
  -6   6   2       16.90       20.10      3.28 o 
  -4   6   2      188.01      193.12      3.03 o 
  -2   6   2      693.26      627.32     17.58 o 
   0   6   2      448.14      405.71     33.93 o 
   2   6   2       87.43       88.99      4.31 o 
   4   6   2      453.50      444.72      5.23 o 
   6   6   2       18.64       17.24      2.26 o 
  -7   7   2       12.15       12.44      2.39 o 
  -5   7   2      291.04      292.37     10.24 o 
  -3   7   2      898.72      895.50     13.66 o 
  -1   7   2      322.50      285.46      5.09 o 
   1   7   2     1934.84     1908.52     64.16 o 
   3   7   2       19.17       20.06      2.94 o 
   5   7   2      241.59      248.51      2.71 o 
   7   7   2       30.26       29.84      2.40 o 
  -6   8   2      231.44      228.26     11.78 o 
  -4   8   2       71.27       74.26      2.92 o 
  -2   8   2      174.21      174.20      3.72 o 
   0   8   2     1021.56      948.67     43.79 o 
   2   8   2      301.17      294.02      4.91 o 
   4   8   2      680.08      684.63      7.80 o 
   6   8   2       18.11       20.70      2.15 o 
  -7   9   2       10.66        6.94      2.51 o 
  -5   9   2       11.96       12.82      4.71 o 
  -3   9   2      596.26      629.91      7.31 o 
  -1   9   2      717.17      656.98     17.33 o 
   1   9   2      777.76      729.08     58.41 o 
   3   9   2      424.66      441.32      4.93 o 
   5   9   2       68.33       63.24      2.65 o 
   7   9   2       20.97       17.07      2.52 o 
  -6  10   2        3.80        1.79      3.06 o 
  -4  10   2      157.49      160.59      7.29 o 
  -2  10   2     1064.57     1004.94     18.05 o 
   0  10   2      450.47      449.35      8.84 o 
   2  10   2      928.78      991.06      8.93 o 
   4  10   2      918.20      979.42      4.13 o 
   6  10   2       14.23       15.09      2.15 o 
  -7  11   2        4.03        5.61      2.28 o 
  -5  11   2      181.35      188.77     10.99 o 
  -3  11   2      183.47      193.89      5.00 o 
  -1  11   2      253.99      240.54      6.10 o 
   1  11   2      907.55      901.95     33.70 o 
   3  11   2      622.43      617.82      4.16 o 
   5  11   2       57.26       58.92      3.68 o 
   7  11   2        0.55        8.10      2.81 o 
  -6  12   2       43.52       43.22      3.74 o 
  -4  12   2       97.09      101.11      2.80 o 
  -2  12   2       61.57       54.55      3.30 o 
   0  12   2     1355.38     1455.87     10.71 o 
   2  12   2       59.59       59.17      3.30 o 
   4  12   2      399.59      434.71      3.71 o 
   6  12   2        3.44        5.48      2.69 o 
  -7  13   2        0.00        6.22      2.37 o 
  -5  13   2       31.99       31.59      3.61 o 
  -3  13   2       27.89       33.00      3.10 o 
  -1  13   2      141.72      128.82      5.56 o 
   1  13   2      659.49      699.26      8.03 o 
   3  13   2       28.71       30.32      3.06 o 
   5  13   2       42.27       46.29      2.76 o 
   7  13   2        3.12        1.95      4.63 o 
  -6  14   2       16.18       19.82      2.36 o 
  -4  14   2       39.67       42.42      2.66 o 
  -2  14   2       93.98       92.39      5.22 o 
   0  14   2      570.60      541.35      7.30 o 
   2  14   2        7.94       12.45      3.16 o 
   4  14   2      137.33      149.94      3.19 o 
   6  14   2        3.29        3.31      4.59 o 
  -7  15   2        0.99        5.18      2.56 o 
  -5  15   2       32.53       36.61      2.33 o 
  -3  15   2        1.25        5.03      2.97 o 
  -1  15   2      335.47      332.80      8.01 o 
   1  15   2      803.05      826.63     30.60 o 
   3  15   2     1464.76     1522.25     32.60 o 
   5  15   2       23.22       30.95      4.73 o 
  -6  16   2        5.45        6.53      2.85 o 
  -4  16   2       10.30        7.30      4.64 o 
  -2  16   2      382.84      410.07      4.40 o 
   0  16   2      360.61      386.25      6.90 o 
   2  16   2       34.99       40.89      3.56 o 
   4  16   2      131.30      135.97      9.11 o 
   6  16   2       21.04       27.71      2.77 o 
  -7  17   2       17.01       17.42      2.52 o 
  -5  17   2      113.77      115.35      4.39 o 
  -3  17   2      100.86      102.81      3.48 o 
  -1  17   2       64.85       68.74      4.66 o 
   1  17   2       97.57       91.76      4.25 o 
   3  17   2      215.29      240.42      3.52 o 
   5  17   2       23.11       29.30      2.75 o 
  -6  18   2       11.37        6.83      2.47 o 
  -4  18   2      127.80      129.43      8.52 o 
  -2  18   2       32.68       39.16      4.17 o 
   0  18   2       98.55      100.56      7.25 o 
   2  18   2       91.70       96.79      3.84 o 
   4  18   2      109.99      111.94      2.93 o 
   6  18   2       47.60       42.01      3.14 o 
  -5  19   2       92.07       89.03      6.87 o 
  -3  19   2       87.92       90.84      4.55 o 
  -1  19   2      123.54      119.54      4.16 o 
   1  19   2      207.97      206.67      4.85 o 
   3  19   2      152.65      165.88      3.56 o 
   5  19   2       20.80       26.16      2.58 o 
  -6  20   2        3.24        9.03      2.28 o 
  -4  20   2       37.56       37.00      3.20 o 
  -2  20   2       26.24       25.53      3.45 o 
   0  20   2      254.99      282.82      8.09 o 
   2  20   2        5.88       10.96      3.09 o 
   4  20   2       55.06       62.22      3.19 o 
   6  20   2       56.02       53.87      7.17 o 
  -5  21   2       14.21       13.04      2.85 o 
  -3  21   2      111.11      110.28     11.61 o 
  -1  21   2      169.12      169.36      7.54 o 
   1  21   2       52.40       55.13      4.02 o 
   3  21   2        1.13        4.67      3.56 o 
   5  21   2       20.73       32.56      3.90 o 
  -6  22   2        1.99        5.00      2.74 o 
  -4  22   2       35.90       43.96      4.60 o 
  -2  22   2      597.84      613.39     29.35 o 
   0  22   2       85.23       79.93      5.90 o 
   2  22   2       69.12       69.39      3.39 o 
   4  22   2       49.51       45.06      4.51 o 
   6  22   2       13.95       11.96      2.93 o 
  -5  23   2        3.36        4.54      3.02 o 
  -3  23   2       68.98       72.59      4.54 o 
  -1  23   2      599.95      514.69      7.87 o 
   1  23   2       19.92       21.68      4.30 o 
   3  23   2       98.06       99.74      3.07 o 
   5  23   2        2.70        6.30      2.95 o 
  -6  24   2        1.16        3.58      3.05 o 
  -4  24   2        3.99        2.41      2.97 o 
  -2  24   2       19.25       21.78      3.21 o 
   0  24   2       12.22       19.66      6.57 o 
   2  24   2        3.67        6.67      2.74 o 
   4  24   2        0.38        5.08      2.86 o 
  -5  25   2        6.99        9.67      2.88 o 
  -3  25   2       10.58       12.07      3.22 o 
  -1  25   2      294.40      273.19      7.51 o 
   1  25   2      112.93       98.55     20.70 o 
   3  25   2        7.15        4.31      3.12 o 
   5  25   2        2.65        9.44      3.25 o 
  -4  26   2        6.96        7.81      3.26 o 
  -2  26   2      162.20      153.24     12.00 o 
   0  26   2      309.15      277.43      6.71 o 
   2  26   2       41.24       42.19      3.88 o 
   4  26   2       14.47       11.58      3.22 o 
  -5  27   2        3.31        8.31      3.02 o 
  -3  27   2        0.64       -1.42      3.06 o 
  -1  27   2       13.83        5.64      6.29 o 
   1  27   2       43.89       44.72      4.80 o 
   3  27   2       11.67       13.95      2.96 o 
   5  27   2        5.04        8.00      3.04 o 
  -4  28   2        6.51        3.30      3.14 o 
  -2  28   2        6.53        4.83      2.97 o 
   0  28   2       83.35       80.76      6.41 o 
   2  28   2       13.61       15.31      2.97 o 
   4  28   2        4.94        3.30      4.01 o 
  -5  29   2        1.42        8.06      6.07 o 
  -3  29   2        3.05        2.35      2.93 o 
  -1  29   2       55.92       52.27      6.35 o 
   1  29   2        1.61        4.78      4.74 o 
   3  29   2        0.19        3.60      2.69 o 
  -4  30   2        5.69        5.98      3.00 o 
  -2  30   2       14.28       12.00      4.07 o 
   0  30   2        1.90        0.90      4.78 o 
   2  30   2        6.25        3.99      2.99 o 
   4  30   2        5.20        7.71      3.36 o 
  -3  31   2       12.59       11.99      3.02 o 
  -1  31   2       17.51       13.12      6.03 o 
   1  31   2       28.93       31.18      5.02 o 
   3  31   2        2.45        5.08      2.84 o 
  -4  32   2        8.95        7.43      2.87 o 
  -2  32   2        2.25        2.69      4.71 o 
   0  32   2        1.54        5.23      5.90 o 
   2  32   2        0.40        2.44      3.07 o 
  -3  33   2        6.04        7.72      3.20 o 
  -1  33   2        2.05       -1.73      5.80 o 
   1  33   2        6.83        2.53      4.78 o 
   3  33   2        0.98        4.88      3.02 o 
  -2  34   2        5.98        9.52      5.87 o 
   0  34   2        7.52       12.22      6.00 o 
   2  34   2        0.59        2.91      3.60 o 
  -1  35   2        3.09        8.82      4.87 o 
   1  35   2        7.14        6.68      3.30 o 
  -2  36   2        0.41       -0.96      6.06 o 
   0  36   2        5.24        3.69      5.87 o 
  -1  37   2       11.65        6.16      6.16 o 
  -7   1   3       14.31       12.35      2.36 o 
  -5   1   3       16.71       14.85      2.37 o 
  -3   1   3       51.25       46.01      4.17 o 
  -1   1   3      234.00      246.37      3.86 o 
   1   1   3     1947.49     1744.12     10.43 o 
   3   1   3       71.95       68.48      3.15 o 
   5   1   3       53.37       52.62      3.30 o 
   7   1   3        7.81       10.87      2.42 o 
  -6   2   3        1.30        3.96      2.29 o 
  -4   2   3      236.12      242.33     10.42 o 
  -2   2   3      351.78      335.25      4.08 o 
   0   2   3      449.20      415.32      5.96 o 
   2   2   3     1833.50     1891.43     10.39 o 
   4   2   3        2.32        6.10      2.20 o 
   6   2   3        0.86        5.97      2.77 o 
  -7   3   3       13.77       14.94      2.75 o 
  -5   3   3        1.41        9.91      2.68 o 
  -3   3   3      264.72      254.53      5.94 o 
  -1   3   3     2004.78     1931.61     20.58 o 
   1   3   3       95.74       86.81      6.29 o 
   3   3   3      283.04      302.93      5.23 o 
   5   3   3       13.22       12.89      2.22 o 
   7   3   3       21.89       19.68      2.43 o 
  -6   4   3       94.18       92.29      7.06 o 
  -4   4   3      153.00      160.29      3.91 o 
  -2   4   3     1097.32     1089.52      7.60 o 
   0   4   3      284.78      280.60      6.18 o 
   2   4   3      946.69      948.20      9.79 o 
   4   4   3       95.48       89.69      2.80 o 
   6   4   3       14.33       16.98      2.37 o 
  -7   5   3       10.57        9.26      2.32 o 
  -5   5   3       42.35       43.74      2.63 o 
  -3   5   3      184.67      180.62      3.51 o 
  -1   5   3      325.83      313.30      4.13 o 
   1   5   3      164.28      160.84      7.00 o 
   3   5   3       18.92       19.35      3.05 o 
   5   5   3       52.86       54.12      2.90 o 
   7   5   3       32.01       22.53      2.89 o 
  -6   6   3       19.87       18.39      2.45 o 
  -4   6   3      182.76      175.81      3.97 o 
  -2   6   3      617.90      606.46      6.61 o 
   0   6   3      678.48      699.14     12.21 o 
   2   6   3       62.14       59.44      3.19 o 
   4   6   3      342.35      350.20      6.50 o 
   6   6   3       19.75       17.96      3.05 o 
  -7   7   3        2.76        5.41      2.46 o 
  -5   7   3      231.47      245.36     14.09 o 
  -3   7   3      420.86      421.77      6.09 o 
  -1   7   3      148.45      137.35      6.07 o 
   1   7   3      126.36      134.17      6.90 o 
   3   7   3       47.34       52.79      3.15 o 
   5   7   3      103.34       93.99      4.52 o 
   7   7   3       13.47       10.00      2.85 o 
  -6   8   3      115.85      111.22      7.80 o 
  -4   8   3        0.47        2.16      2.69 o 
  -2   8   3      748.49      755.94      6.60 o 
   0   8   3      208.31      218.30      8.52 o 
   2   8   3      183.48      179.06      3.22 o 
   4   8   3      383.00      406.62      9.12 o 
   6   8   3       63.06       59.34      2.84 o 
  -7   9   3        6.24        5.98      2.52 o 
  -5   9   3        5.49        5.90      2.40 o 
  -3   9   3      278.69      274.69      3.69 o 
  -1   9   3       48.65       57.77      3.90 o 
   1   9   3      488.75      493.19      9.29 o 
   3   9   3       65.35       66.41      2.81 o 
   5   9   3       16.34       18.14      2.51 o 
  -6  10   3        1.82        4.16      2.28 o 
  -4  10   3       48.09       50.06      2.89 o 
  -2  10   3       91.23       94.12      3.47 o 
   0  10   3      675.59      722.07     16.04 o 
   2  10   3       29.68       30.54      3.11 o 
   4  10   3      246.45      270.22      4.62 o 
   6  10   3       77.12       71.75      6.53 o 
  -7  11   3        2.16        3.76      2.33 o 
  -5  11   3        8.90        9.61      2.46 o 
  -3  11   3      100.37      109.75      3.27 o 
  -1  11   3      791.98      776.33     40.74 o 
   1  11   3      267.73      285.43      8.44 o 
   3  11   3      290.69      304.40      3.57 o 
   5  11   3       61.36       66.88      4.99 o 
  -6  12   3       15.66       12.55      2.31 o 
  -4  12   3       14.03       14.22      2.84 o 
  -2  12   3      258.19      266.69      4.77 o 
   0  12   3     1825.39     1951.61     10.66 o 
   2  12   3       20.59       18.84      3.07 o 
   4  12   3      237.43      252.64      6.64 o 
   6  12   3       29.48       32.84      2.66 o 
  -7  13   3        2.11        2.14      2.61 o 
  -5  13   3        7.36        8.25      2.59 o 
  -3  13   3      159.78      164.41      3.39 o 
  -1  13   3      184.75      171.76      4.85 o 
   1  13   3     1507.74     1495.75     13.80 o 
   3  13   3      667.53      703.63      6.36 o 
   5  13   3       81.73       98.69      6.00 o 
  -6  14   3        1.68       -0.26      2.93 o 
  -4  14   3       14.88       19.52      2.69 o 
  -2  14   3        1.09        0.80      3.35 o 
   0  14   3      223.11      242.87      6.48 o 
   2  14   3      348.94      372.75      3.87 o 
   4  14   3      228.14      250.99     10.23 o 
   6  14   3       12.56       13.56      2.76 o 
  -7  15   3        4.22        9.21      2.37 o 
  -5  15   3       44.25       43.96      2.97 o 
  -3  15   3      163.07      175.45      8.56 o 
  -1  15   3      170.81      155.22      5.18 o 
   1  15   3       22.94       27.10      4.52 o 
   3  15   3      543.23      587.50     16.83 o 
   5  15   3       52.80       52.92      2.59 o 
  -6  16   3        7.27        7.93      2.38 o 
  -4  16   3       11.97       12.28      2.59 o 
  -2  16   3      201.02      204.40     10.27 o 
   0  16   3       33.53       44.93      5.74 o 
   2  16   3       19.63       21.97      3.37 o 
   4  16   3        5.67        7.32      2.84 o 
   6  16   3       23.03       25.41      2.85 o 
  -5  17   3       62.27       54.93      3.62 o 
  -3  17   3       49.21       48.77      3.62 o 
  -1  17   3       20.57       19.46      5.93 o 
   1  17   3       27.68       26.51      4.74 o 
   3  17   3      200.29      222.89      8.62 o 
   5  17   3       26.38       31.01      3.14 o 
  -6  18   3       16.99       12.73      2.67 o 
  -4  18   3       46.98       49.20      5.51 o 
  -2  18   3      109.10      108.86      3.91 o 
   0  18   3      226.24      244.74      6.35 o 
   2  18   3       55.96       57.87      3.69 o 
   4  18   3       63.05       66.69      4.78 o 
   6  18   3        3.89        1.93      2.84 o 
  -5  19   3        6.89        8.57      2.48 o 
  -3  19   3       11.25       14.19      3.29 o 
  -1  19   3       30.57       28.48      7.12 o 
   1  19   3       12.35       12.52      4.70 o 
   3  19   3       80.93       88.63      8.30 o 
   5  19   3       13.47       12.64      3.13 o 
  -6  20   3       13.10       10.72      3.80 o 
  -4  20   3      122.22      116.02      7.96 o 
  -2  20   3       27.24       29.42      3.83 o 
   0  20   3       79.89       82.59      5.74 o 
   2  20   3       25.86       35.88      3.57 o 
   4  20   3       67.27       68.45      3.85 o 
  -5  21   3       42.32       31.70      4.92 o 
  -3  21   3       40.87       43.61      3.68 o 
  -1  21   3      199.85      187.53      6.51 o 
   1  21   3       68.94       79.06      6.48 o 
   3  21   3       75.98       80.14      3.13 o 
   5  21   3       28.76       33.03      3.27 o 
  -6  22   3        5.54        7.07      3.01 o 
  -4  22   3       43.03       38.20      8.19 o 
  -2  22   3      525.23      504.53      5.61 o 
   0  22   3       94.79      112.51      5.81 o 
   2  22   3       83.06       78.32      3.44 o 
   4  22   3        4.78        9.45      3.08 o 
  -5  23   3        6.60        4.76      4.81 o 
  -3  23   3        3.93       11.10      3.17 o 
  -1  23   3      142.79      137.48      7.51 o 
   1  23   3       49.44       48.94      5.26 o 
   3  23   3       31.43       40.37      3.04 o 
   5  23   3        4.85        5.35      2.99 o 
  -4  24   3        0.42        0.99      2.98 o 
  -2  24   3       12.54       13.72      3.83 o 
   0  24   3       75.44       77.32      6.74 o 
   2  24   3       67.76       72.99      4.19 o 
   4  24   3        2.37        3.46      3.07 o 
  -5  25   3        9.69        8.94      3.45 o 
  -3  25   3        2.20        3.06      3.82 o 
  -1  25   3      188.41      170.96      6.29 o 
   1  25   3      223.73      203.89      5.97 o 
   3  25   3       18.18       18.22      3.05 o 
   5  25   3        2.13        5.17      4.34 o 
  -4  26   3        0.73        2.22      3.19 o 
  -2  26   3       58.53       54.21      3.82 o 
   0  26   3       97.04       88.30      5.74 o 
   2  26   3       57.01       55.77      4.15 o 
   4  26   3        2.45        7.13      3.08 o 
  -5  27   3        1.37        4.50      3.22 o 
  -3  27   3       33.67       30.47      3.71 o 
  -1  27   3       65.21       43.20      5.48 o 
   1  27   3       45.00       36.21      6.16 o 
   3  27   3        9.50        8.61      2.59 o 
  -4  28   3        2.70        2.59      3.33 o 
  -2  28   3       46.10       33.42      5.10 o 
   0  28   3       86.64       70.75      5.58 o 
   2  28   3        6.28        1.66      2.70 o 
   4  28   3        3.07        6.97      3.03 o 
  -3  29   3       13.36       14.78      5.37 o 
  -1  29   3       92.61       81.21      6.48 o 
   1  29   3        4.20        5.19      5.77 o 
   3  29   3       13.41       14.20      3.05 o 
  -4  30   3        5.16        4.75      2.97 o 
  -2  30   3       18.29        8.37      5.93 o 
   0  30   3        2.36        9.11      5.84 o 
   2  30   3       10.94        8.00      3.00 o 
  -3  31   3        8.55        6.69      7.95 o 
  -1  31   3       11.86       12.83      5.90 o 
   1  31   3        6.33       13.79      4.87 o 
   3  31   3        1.19        2.13      3.11 o 
  -2  32   3        7.38        8.79      4.97 o 
   0  32   3       27.72       16.84      5.10 o 
   2  32   3        5.69        3.10      3.55 o 
  -3  33   3        9.75        4.43      4.94 o 
  -1  33   3       13.14       13.21      6.19 o 
   1  33   3        2.65        1.92      4.81 o 
  -2  34   3        3.49       -3.56      4.84 o 
   0  34   3        1.73        0.00      6.00 o 
   2  34   3        0.79        3.20      4.22 o 
  -1  35   3        0.22       -2.40      6.00 o 
   1  35   3        6.03        0.38      4.97 o 
   0  36   3        3.98        0.61      5.07 o 
  -6   0   4       13.20       12.30      3.26 o 
  -4   0   4       36.56       32.15      3.79 o 
  -2   0   4     1366.67     1499.29     35.80 o 
   0   0   4      740.88      770.35      8.14 o 
   2   0   4      748.19      823.04      7.88 o 
   4   0   4       66.62       74.82      4.52 o 
   6   0   4       44.53       33.09      5.42 o 
  -7   1   4        0.45       -1.89      2.44 o 
  -5   1   4       11.46       15.79      2.50 o 
  -3   1   4      192.00      203.26      7.51 o 
  -1   1   4     1443.12     1526.17     12.44 o 
   1   1   4      589.29      608.10      6.88 o 
   3   1   4       27.74       31.42      3.17 o 
   5   1   4       50.68       41.14      5.42 o 
  -6   2   4        3.10        7.80      2.66 o 
  -4   2   4       62.56       69.34      2.94 o 
  -2   2   4     1002.80     1007.21     14.75 o 
   0   2   4      380.74      423.82      9.54 o 
   2   2   4       68.26       72.87      6.98 o 
   4   2   4      248.74      232.56     10.03 o 
   6   2   4       16.51       16.80      3.37 o 
  -7   3   4        3.24        0.12      2.68 o 
  -5   3   4        1.73        4.69      2.63 o 
  -3   3   4       95.80       89.90      5.26 o 
  -1   3   4     4757.70     5111.12     80.96 o 
   1   3   4       35.40       30.88      5.45 o 
   3   3   4       29.17       20.66      4.44 o 
   5   3   4       43.55       45.15      4.56 o 
  -6   4   4       92.19       86.46      5.98 o 
  -4   4   4       30.69       33.83      3.61 o 
  -2   4   4     1788.29     1757.03     16.66 o 
   0   4   4       63.37       64.18      4.76 o 
   2   4   4      298.00      299.28      4.20 o 
   4   4   4      134.29      136.92      4.15 o 
   6   4   4       13.42       11.69      3.81 o 
  -7   5   4       21.71       11.19      2.47 o 
  -5   5   4       44.73       48.75      3.24 o 
  -3   5   4      429.22      475.98     19.57 o 
  -1   5   4     1906.18     1982.37     13.43 o 
   1   5   4       83.74       89.72      4.88 o 
   3   5   4      182.37      182.10      6.59 o 
   5   5   4       58.03       54.88      4.11 o 
  -6   6   4        4.46        9.82      2.47 o 
  -4   6   4      294.99      311.12     18.20 o 
  -2   6   4      270.26      262.18      3.53 o 
   0   6   4      129.18      131.38      5.58 o 
   2   6   4       53.42       57.11      3.50 o 
   4   6   4       72.06       76.29      3.12 o 
   6   6   4        2.98        0.48      2.55 o 
  -7   7   4       12.62       16.09      2.55 o 
  -5   7   4       52.68       49.73      3.07 o 
  -3   7   4      160.92      182.15      6.78 o 
  -1   7   4       45.39       48.78      4.04 o 
   1   7   4      170.07      177.08      6.32 o 
   3   7   4       98.08      102.94      5.60 o 
   5   7   4       19.48       13.28      3.15 o 
  -6   8   4       53.76       46.34      2.51 o 
  -4   8   4       39.80       44.18      3.94 o 
  -2   8   4      147.92      149.33      4.42 o 
   0   8   4       94.31      103.76      4.93 o 
   2   8   4      132.60      129.60      3.98 o 
   4   8   4      273.86      315.81     17.83 o 
   6   8   4       16.66       23.10      3.62 o 
  -7   9   4       17.23       18.42      2.62 o 
  -5   9   4        0.90        3.56      3.13 o 
  -3   9   4        0.62       10.38      2.95 o 
  -1   9   4      200.75      210.18      4.71 o 
   1   9   4        0.25        2.05      5.39 o 
   3   9   4      203.90      206.72     10.27 o 
   5   9   4       17.62       22.84      5.50 o 
  -6  10   4       12.46       16.02      2.54 o 
  -4  10   4       22.29       27.47      2.81 o 
  -2  10   4      115.91      117.96      3.67 o 
   0  10   4       33.44       39.17      3.94 o 
   2  10   4       40.80       48.62      5.02 o 
   4  10   4      383.13      410.48     21.97 o 
   6  10   4        5.07        6.45      2.56 o 
  -7  11   4        2.45        6.35      2.34 o 
  -5  11   4       20.80       21.33      2.50 o 
  -3  11   4      114.81      112.76      4.41 o 
  -1  11   4       33.97       33.38      4.98 o 
   1  11   4      189.00      187.35      6.71 o 
   3  11   4     1216.32     1370.91     77.90 o 
   5  11   4       21.46       31.32      2.72 o 
  -6  12   4       15.27       16.17      2.64 o 
  -4  12   4       42.20       43.77      2.93 o 
  -2  12   4      108.56      106.56      3.53 o 
   0  12   4      306.10      335.37      8.28 o 
   2  12   4      797.35      844.61     52.62 o 
   4  12   4       55.31       59.95      2.57 o 
   6  12   4        8.16       10.83      2.84 o 
  -7  13   4        0.41        3.58      2.89 o 
  -5  13   4       24.73       29.48      4.50 o 
  -3  13   4       73.64       77.81      3.21 o 
  -1  13   4      187.40      193.81     13.43 o 
   1  13   4      135.65      139.99      4.65 o 
   3  13   4       65.87       73.87      3.01 o 
   5  13   4        0.81        1.55      3.87 o 
  -6  14   4       11.43       14.02      2.50 o 
  -4  14   4        5.86        6.75      2.62 o 
  -2  14   4       95.22       94.17      3.70 o 
   0  14   4      169.92      182.26      6.16 o 
   2  14   4      487.36      512.39     53.59 o 
   4  14   4       30.79       29.04      4.77 o 
   6  14   4        3.88        3.34      2.77 o 
  -5  15   4       14.57       15.12      2.55 o 
  -3  15   4       23.20       30.92      3.18 o 
  -1  15   4       53.51       66.39      7.57 o 
   1  15   4      172.69      181.72      5.12 o 
   3  15   4      353.99      367.86     16.08 o 
   5  15   4       19.84       23.03      3.63 o 
  -6  16   4        2.11        1.02      2.84 o 
  -4  16   4       10.80        8.10      2.71 o 
  -2  16   4       29.06       28.45      3.87 o 
   0  16   4      163.87      188.09      7.57 o 
   2  16   4      182.72      184.48     12.00 o 
   4  16   4       67.45       73.54      9.80 o 
   6  16   4       14.13        5.29      4.75 o 
  -5  17   4        3.96        7.68      2.53 o 
  -3  17   4       24.95       31.02      2.94 o 
  -1  17   4        5.19        0.38      6.99 o 
   1  17   4      119.84      129.27      5.20 o 
   3  17   4       89.29       92.19     10.06 o 
   5  17   4       13.11       18.94      3.09 o 
  -6  18   4       25.14       25.29      3.77 o 
  -4  18   4        4.40        6.53      2.89 o 
  -2  18   4       12.13       14.80      3.72 o 
   0  18   4       95.19       95.39      6.00 o 
   2  18   4       21.45       23.66      8.03 o 
   4  18   4        6.64       11.41      2.79 o 
  -5  19   4       55.82       51.37      4.60 o 
  -3  19   4      140.83      142.31      9.55 o 
  -1  19   4       70.50       62.22      5.61 o 
   1  19   4        7.44       10.49      5.03 o 
   3  19   4       66.41       72.38      9.43 o 
   5  19   4        2.18        5.40      2.86 o 
  -6  20   4        6.59        3.05      3.59 o 
  -4  20   4       25.11       26.81      2.75 o 
  -2  20   4      130.09      121.63      3.94 o 
   0  20   4       43.79       38.23      5.29 o 
   2  20   4       31.09       31.25      3.18 o 
   4  20   4       15.43       19.31      2.87 o 
  -5  21   4       10.56        9.52      2.63 o 
  -3  21   4       87.10       75.25      6.75 o 
  -1  21   4       48.44       50.48      5.42 o 
   1  21   4       34.90       35.95      4.84 o 
   3  21   4       41.96       43.63      3.08 o 
   5  21   4       14.05       21.02      2.86 o 
  -4  22   4        2.11        0.07      4.00 o 
  -2  22   4      299.98      273.79      4.74 o 
   0  22   4       82.08       72.61      5.45 o 
   2  22   4       19.38       24.50      2.95 o 
   4  22   4        1.58        6.09      2.84 o 
  -5  23   4        5.01        9.18      2.94 o 
  -3  23   4       49.60       43.55      3.85 o 
  -1  23   4        9.63       11.22      5.00 o 
   1  23   4        4.35        7.50      4.91 o 
   3  23   4        9.91       10.34      3.02 o 
   5  23   4       31.85       32.59      4.24 o 
  -4  24   4        1.33        6.49      3.33 o 
  -2  24   4        3.42        2.15      6.28 o 
   0  24   4       21.65       21.71      4.97 o 
   2  24   4       23.09       19.54      3.00 o 
   4  24   4        1.50        8.22      2.94 o 
  -5  25   4        1.12        5.94      3.31 o 
  -3  25   4        7.90        1.75      5.39 o 
  -1  25   4       73.66       64.11      5.45 o 
   1  25   4       14.55        7.12      5.93 o 
   3  25   4        0.25        0.83      3.55 o 
  -4  26   4        2.67        2.60      3.99 o 
  -2  26   4       58.78       56.35      6.25 o 
   0  26   4       17.50       11.06      5.03 o 
   2  26   4       28.54       23.54      3.30 o 
   4  26   4        5.48        9.96      3.45 o 
  -3  27   4        3.85       -1.20      3.29 o 
  -1  27   4        2.32        4.04      6.09 o 
   1  27   4        9.13       19.30      4.68 o 
   3  27   4        8.46        8.97      2.92 o 
  -4  28   4        1.84       11.04      3.75 o 
  -2  28   4       16.87       16.23      5.10 o 
   0  28   4       21.58       16.87      5.07 o 
   2  28   4        0.40       -0.57      3.09 o 
  -3  29   4        9.63        7.58      3.66 o 
  -1  29   4       63.55       46.66      5.10 o 
   1  29   4       13.64       14.69      4.84 o 
   3  29   4        2.93        3.74      3.28 o 
  -4  30   4        0.15        4.54      3.42 o 
  -2  30   4        1.20       -3.62      4.87 o 
   0  30   4        7.57       13.76      4.75 o 
   2  30   4        1.34       -2.92      3.28 o 
  -3  31   4        9.80       11.61      4.81 o 
  -1  31   4       13.57       11.83      4.94 o 
   1  31   4        0.73       -1.64      4.91 o 
  -2  32   4        2.57        8.02      4.84 o 
   0  32   4        0.84        6.41      4.94 o 
   2  32   4        1.55       10.18      3.26 o 
  -1  33   4        8.98        3.53      5.03 o 
   1  33   4        0.23        4.55      6.06 o 
   0  34   4        2.74        3.43      6.12 o 
  -7   1   5        8.73       11.81      2.37 o 
  -5   1   5       10.69        6.85      2.41 o 
  -3   1   5        5.35        9.35      2.81 o 
  -1   1   5      235.21      238.23      5.22 o 
   1   1   5      544.14      588.69      6.81 o 
   3   1   5       37.89       25.19      4.35 o 
   5   1   5       10.22        4.22      3.56 o 
  -6   2   5        4.29        4.44      2.39 o 
  -4   2   5       14.87       15.68      2.85 o 
  -2   2   5      151.95      164.04      3.79 o 
   0   2   5      115.77      112.65      4.69 o 
   2   2   5       23.11       21.82      3.12 o 
   4   2   5       72.69       66.44      4.87 o 
   6   2   5       15.29       14.55      3.49 o 
  -7   3   5        9.13        4.31      3.79 o 
  -5   3   5       14.74       17.78      3.35 o 
  -3   3   5       22.62       24.50      3.01 o 
  -1   3   5      115.74      122.87      4.83 o 
   1   3   5      215.22      216.40      6.32 o 
   3   3   5       72.47       75.25      3.46 o 
   5   3   5       53.13       45.72      6.27 o 
  -6   4   5       34.60       37.54      4.17 o 
  -4   4   5       18.71       24.59      2.52 o 
  -2   4   5      167.83      174.22      5.13 o 
   0   4   5       83.25       88.15      4.99 o 
   2   4   5       86.25       81.05      3.36 o 
   4   4   5       70.90       72.04      9.99 o 
   6   4   5       14.40       10.56      3.51 o 
  -7   5   5        9.45        7.57      2.80 o 
  -5   5   5       13.22        8.69      2.61 o 
  -3   5   5       66.87       70.76      3.41 o 
  -1   5   5       41.22       43.68      5.12 o 
   1   5   5      177.04      181.63      6.13 o 
   3   5   5       48.35       48.68      3.07 o 
   5   5   5       34.99       32.55      3.41 o 
  -6   6   5        3.97        6.09      2.40 o 
  -4   6   5       53.69       56.61      3.33 o 
  -2   6   5      235.84      249.95     10.08 o 
   0   6   5       13.75       16.45      4.34 o 
   2   6   5      128.83      131.75      3.79 o 
   4   6   5       65.29       56.28      6.62 o 
   6   6   5        9.71        4.50      3.45 o 
  -7   7   5        2.76       -0.05      2.58 o 
  -5   7   5        7.82        7.36      2.52 o 
  -3   7   5       62.04       64.10      5.08 o 
  -1   7   5       79.69       92.61      5.49 o 
   1   7   5       18.59       16.61      5.19 o 
   3   7   5       20.75       19.30      2.97 o 
   5   7   5       23.36       16.66      4.33 o 
  -6   8   5       16.77       12.53      3.36 o 
  -4   8   5       59.98       65.68      5.93 o 
  -2   8   5      124.46      128.89      3.66 o 
   0   8   5      111.65      105.49      4.61 o 
   2   8   5       50.45       57.68      3.52 o 
   4   8   5        8.06       15.74      3.24 o 
   6   8   5        6.82        8.17      4.06 o 
  -5   9   5        7.12        5.65      2.53 o 
  -3   9   5       53.77       56.76      2.97 o 
  -1   9   5       60.66       69.38      5.62 o 
   1   9   5       51.31       51.18      3.89 o 
   3   9   5       33.27       38.58      3.84 o 
   5   9   5       15.44       17.48      3.35 o 
  -6  10   5        6.38       12.61      2.41 o 
  -4  10   5       53.61       57.23      2.88 o 
  -2  10   5       48.28       47.02      3.23 o 
   0  10   5      252.80      278.57      4.40 o 
   2  10   5       38.60       38.73      5.66 o 
   4  10   5        5.70       11.78      3.27 o 
  -5  11   5        1.26        4.30      2.43 o 
  -3  11   5       19.85       21.22      2.90 o 
  -1  11   5       43.93       53.46      4.97 o 
   1  11   5      195.06      209.16      4.43 o 
   3  11   5      167.31      186.36     25.94 o 
   5  11   5       22.67       21.54      6.49 o 
  -6  12   5        7.59        8.15      2.60 o 
  -4  12   5        7.57       11.04      4.22 o 
  -2  12   5       12.80       14.12      4.27 o 
   0  12   5      281.23      316.43      9.95 o 
   2  12   5      124.33      128.89     29.51 o 
   4  12   5       12.08        6.28      3.88 o 
  -5  13   5       14.07       12.40      2.67 o 
  -3  13   5       33.41       36.59      2.82 o 
  -1  13   5      149.57      162.44     11.45 o 
   1  13   5      205.47      232.27     13.01 o 
   3  13   5      602.64      682.36    120.18 o 
   5  13   5       69.75       72.70      7.68 o 
  -6  14   5        1.96        5.75      5.39 o 
  -4  14   5        9.34       12.86      2.60 o 
  -2  14   5       13.42       14.37      3.52 o 
   0  14   5       11.48       10.00      5.53 o 
   2  14   5      270.63      308.73     61.37 o 
   4  14   5        6.42        5.16      3.10 o 
  -5  15   5       11.98       11.32      3.64 o 
  -3  15   5       65.82       60.46      5.90 o 
  -1  15   5       19.81       25.40      5.48 o 
   1  15   5      109.71      108.09      8.08 o 
   3  15   5        6.59       10.23      3.34 o 
   5  15   5        5.95        4.95      3.18 o 
  -6  16   5        2.26        1.07      2.62 o 
  -4  16   5       18.83       25.63      3.83 o 
  -2  16   5        3.62        2.32      3.33 o 
   0  16   5       62.01       68.89      5.55 o 
   2  16   5       39.19       41.97      8.31 o 
   4  16   5       15.24       17.43      6.57 o 
  -5  17   5       24.61       25.82      2.67 o 
  -3  17   5       26.07       25.12      4.45 o 
  -1  17   5        4.39        3.21      5.39 o 
   1  17   5       16.62       10.40      3.86 o 
   3  17   5      145.78      148.55     31.69 o 
   5  17   5        4.09        5.67      3.53 o 
  -6  18   5        4.49        1.65      2.93 o 
  -4  18   5        0.81        6.22      2.70 o 
  -2  18   5       41.33       42.96     10.02 o 
   0  18   5       49.46       50.12      5.23 o 
   2  18   5        7.85        7.89      3.97 o 
   4  18   5       13.06       15.04      3.37 o 
  -5  19   5        7.22        5.95      2.72 o 
  -3  19   5       18.87       16.36      3.06 o 
  -1  19   5        0.28       -1.38      5.13 o 
   1  19   5       12.23       15.36      5.87 o 
   3  19   5       14.51       13.53      3.54 o 
   5  19   5       11.20       17.49      3.54 o 
  -4  20   5       21.56       21.57      2.75 o 
  -2  20   5       51.63       45.44      5.29 o 
   0  20   5       37.36       34.41      5.13 o 
   2  20   5       56.03       49.76      9.60 o 
   4  20   5        8.19        8.50      3.45 o 
  -5  21   5        6.92        6.00      2.71 o 
  -3  21   5       44.53       36.29      5.90 o 
  -1  21   5       45.48       43.49      5.23 o 
   1  21   5       12.77       17.73      5.77 o 
   3  21   5        5.74        1.01      4.17 o 
  -4  22   5        4.30        5.60      3.27 o 
  -2  22   5       93.76       66.33      5.45 o 
   0  22   5       43.80       39.96      5.13 o 
   2  22   5        0.11       -0.02      3.11 o 
   4  22   5        4.51        9.94      3.64 o 
  -5  23   5        2.87        0.42      3.64 o 
  -3  23   5       18.22       21.80      3.37 o 
  -1  23   5       49.57       40.47      6.16 o 
   1  23   5       34.67       34.47      5.87 o 
   3  23   5        5.81        1.66      2.76 o 
  -4  24   5        2.66        4.95      3.11 o 
  -2  24   5        2.02       -9.56      4.78 o 
   0  24   5       77.87       67.70      5.42 o 
   2  24   5        2.34        6.61      2.99 o 
   4  24   5        9.22        8.76      7.62 o 
  -3  25   5        2.57       -0.61      3.17 o 
  -1  25   5       31.68       11.32      5.13 o 
   1  25   5       23.18       23.63      5.84 o 
   3  25   5        3.64        6.16      3.61 o 
  -4  26   5        0.42       -6.07      3.78 o 
  -2  26   5        6.38       16.83      4.84 o 
   0  26   5        2.82        0.58      4.78 o 
   2  26   5        8.62        2.51      3.88 o 
  -3  27   5       14.30        9.14      5.03 o 
  -1  27   5        9.50       10.77      6.03 o 
   1  27   5       28.19       18.53      4.78 o 
   3  27   5       10.15        9.75      3.04 o 
  -4  28   5        0.69       -0.93      4.97 o 
  -2  28   5       15.12        3.50      5.03 o 
   0  28   5        3.45       -5.58      5.07 o 
   2  28   5        0.12        1.60      3.57 o 
  -3  29   5        4.86        7.21      4.84 o 
  -1  29   5       14.30       13.44      4.87 o 
   1  29   5        7.32        7.76      4.87 o 
  -2  30   5       20.22       10.90      5.13 o 
   0  30   5        1.26        6.77      5.00 o 
   2  30   5        4.11        8.75      3.30 o 
  -1  31   5        8.53       11.74      5.00 o 
   1  31   5        1.83        7.34      4.94 o 
   0  32   5        1.69        7.25      4.81 o 
  -6   0   6        1.48       -0.09      3.69 o 
  -4   0   6       69.71       72.64      3.73 o 
  -2   0   6      335.26      343.44     11.76 o 
   0   0   6       12.44        9.30      5.36 o 
   2   0   6       54.19       52.34      5.48 o 
   4   0   6      191.20      140.25      5.16 o 
  -5   1   6        3.04        9.17      2.56 o 
  -3   1   6        2.64        4.59      2.56 o 
  -1   1   6       66.99       73.23      9.54 o 
   1   1   6       59.92       62.09      2.86 o 
   3   1   6       21.86       23.12      3.64 o 
   5   1   6        3.23        1.89      3.08 o 
  -6   2   6        3.00        0.28      2.41 o 
  -4   2   6        9.08        4.98      2.68 o 
  -2   2   6      103.90      108.71      3.59 o 
   0   2   6       60.12       57.39      4.78 o 
   2   2   6        1.45        8.83      2.98 o 
   4   2   6       33.34       27.70      7.60 o 
  -5   3   6        6.23        7.69      3.56 o 
  -3   3   6      116.57      127.89      5.76 o 
  -1   3   6      131.44      140.57      4.88 o 
   1   3   6       47.17       47.29      2.92 o 
   3   3   6       49.35       56.03      4.35 o 
   5   3   6        0.18       -0.69      4.30 o 
  -6   4   6        8.75       13.98      3.74 o 
  -4   4   6       10.72       13.71      2.41 o 
  -2   4   6      429.76      425.76     26.95 o 
   0   4   6       73.50       74.61      8.07 o 
   2   4   6       21.44       23.19      3.23 o 
   4   4   6       13.54       14.76      4.01 o 
  -5   5   6       11.22       10.69      2.67 o 
  -3   5   6       37.38       36.43      2.78 o 
  -1   5   6       44.52       57.09      4.94 o 
   1   5   6        3.40        3.34      2.88 o 
   3   5   6       94.46      100.21     16.29 o 
   5   5   6        7.63       11.26      3.12 o 
  -6   6   6        1.71        6.71      2.36 o 
  -4   6   6       62.24       64.14      5.16 o 
  -2   6   6      286.55      301.45     19.21 o 
   0   6   6        2.61        3.59      4.16 o 
   2   6   6        9.99       10.08      3.24 o 
   4   6   6       11.51       15.71      3.06 o 
  -5   7   6        4.24        4.83      2.56 o 
  -3   7   6       21.76       27.01      2.80 o 
  -1   7   6       41.67       42.03      4.42 o 
   1   7   6       95.56       96.54      6.22 o 
   3   7   6      109.36      128.63     18.33 o 
   5   7   6        4.45       -0.40      3.07 o 
  -6   8   6       11.48        9.65      4.14 o 
  -4   8   6        5.05        1.22      2.49 o 
  -2   8   6       31.43       37.19      3.15 o 
   0   8   6        6.18        7.64      3.48 o 
   2   8   6       38.59       40.15      4.51 o 
   4   8   6       16.20       12.26      3.74 o 
  -5   9   6        9.49        8.88      2.59 o 
  -3   9   6       14.11       13.04      2.70 o 
  -1   9   6       52.32       59.12      4.41 o 
   1   9   6       38.32       45.04      3.28 o 
   3   9   6       40.76       34.87      7.17 o 
   5   9   6        2.97        4.33      4.70 o 
  -6  10   6        6.98        3.50      2.58 o 
  -4  10   6        1.75        6.23      3.04 o 
  -2  10   6       27.21       35.32      3.98 o 
   0  10   6        9.46       10.27      3.14 o 
   2  10   6      207.33      223.86     40.66 o 
   4  10   6        6.20        9.64      3.39 o 
  -5  11   6        9.10        6.73      2.37 o 
  -3  11   6       30.98       38.15      3.92 o 
  -1  11   6        7.15       12.44      5.05 o 
   1  11   6      123.00      135.08     15.85 o 
   3  11   6       67.12       69.32     10.15 o 
   5  11   6       17.59       21.60      5.29 o 
  -6  12   6        0.82        7.53      3.34 o 
  -4  12   6       12.96       13.83      2.61 o 
  -2  12   6        8.28       10.10      4.12 o 
   0  12   6       68.92       77.31      3.68 o 
   2  12   6      318.18      369.57     72.15 o 
   4  12   6       20.73       24.28      3.82 o 
  -5  13   6        3.93        5.74      2.56 o 
  -3  13   6       14.32       14.27      2.76 o 
  -1  13   6       13.64       19.21      4.32 o 
   1  13   6       12.63       12.61      3.38 o 
   3  13   6       38.85       41.00      9.78 o 
   5  13   6        0.98        4.11      3.21 o 
  -6  14   6        7.47        8.75      2.69 o 
  -4  14   6       19.81       19.27      3.53 o 
  -2  14   6        6.28        2.42      4.04 o 
   0  14   6      137.83      146.03     13.47 o 
   2  14   6      199.02      220.41     25.46 o 
   4  14   6        4.17        2.59      3.37 o 
  -5  15   6        1.93        1.20      2.70 o 
  -3  15   6        1.26       -0.91      4.17 o 
  -1  15   6       22.11       22.45      3.95 o 
   1  15   6        7.38        8.92      3.40 o 
   3  15   6       54.13       61.34     13.93 o 
  -4  16   6        0.94       -1.28      2.70 o 
  -2  16   6        4.71        8.41      4.29 o 
   0  16   6       44.39       53.93      4.17 o 
   2  16   6      123.69      119.88     13.64 o 
   4  16   6        0.01       -1.36      3.36 o 
  -5  17   6        5.48        9.09      2.66 o 
  -3  17   6       11.76       13.97      3.09 o 
  -1  17   6       10.19       10.16      6.16 o 
   1  17   6       13.58       18.66      3.71 o 
   3  17   6        0.51        2.10      3.46 o 
  -4  18   6       19.27       19.69      2.75 o 
  -2  18   6        7.72        4.20      5.96 o 
   0  18   6       25.71        8.98      6.16 o 
   2  18   6       40.42       37.48      7.80 o 
   4  18   6        3.03        2.42      3.52 o 
  -5  19   6        4.96        7.45      2.85 o 
  -3  19   6       67.05       62.44      3.66 o 
  -1  19   6       28.74       30.72      4.91 o 
   1  19   6        0.83       14.15      5.89 o 
   3  19   6        0.69        0.98      3.41 o 
  -4  20   6        0.70        1.56      2.83 o 
  -2  20   6       27.25       26.39      5.03 o 
   0  20   6        0.11       10.07      4.68 o 
   2  20   6        2.91        2.48      2.80 o 
   4  20   6        0.68        4.28      5.08 o 
  -5  21   6        0.13        2.17      3.98 o 
  -3  21   6        8.86        7.38      3.27 o 
  -1  21   6        5.42       14.88      5.84 o 
   1  21   6       11.33       11.99      4.55 o 
   3  21   6        4.97        5.66      2.84 o 
  -4  22   6        4.51        6.33      3.26 o 
  -2  22   6       34.44       27.80      5.10 o 
   0  22   6       16.56       10.61      4.94 o 
   2  22   6       13.24        8.76      2.98 o 
  -3  23   6       17.74       23.38      4.84 o 
  -1  23   6        1.02       -0.58      4.75 o 
   1  23   6        4.18        2.73      5.68 o 
   3  23   6        4.17        8.24      3.95 o 
  -4  24   6        3.11        5.91      3.37 o 
  -2  24   6       12.55       20.36      4.46 o 
   0  24   6        0.59        6.93      4.55 o 
   2  24   6        5.27        2.49      3.46 o 
  -3  25   6       13.21       19.50      4.97 o 
  -1  25   6        9.81       13.72      4.91 o 
   1  25   6        0.82        5.93      4.59 o 
  -2  26   6        1.46       -1.44      4.81 o 
   0  26   6        5.83       10.10      6.00 o 
   2  26   6        0.84        5.03      3.22 o 
  -3  27   6        3.68       15.90      4.78 o 
  -1  27   6        0.26        3.94      4.94 o 
   1  27   6        5.21        7.21      4.94 o 
  -2  28   6       11.56        8.59      5.00 o 
   0  28   6        2.94       -1.15      4.91 o 
  -1  29   6        9.20        7.21      5.07 o 
   1  29   6        1.67        5.80      4.91 o 
  -5   1   7        0.76        4.72      2.57 o 
  -3   1   7       17.09       16.33      2.69 o 
  -1   1   7       29.04       30.63      5.56 o 
   1   1   7        0.79        3.48      2.51 o 
   3   1   7       74.53       68.48      4.87 o 
  -6   2   7        1.81        5.73      2.51 o 
  -4   2   7        1.13        5.21      2.56 o 
  -2   2   7       38.06       34.11      4.09 o 
   0   2   7       19.44       19.80      3.91 o 
   2   2   7        4.84        7.58      3.54 o 
   4   2   7       19.99       16.04      3.58 o 
  -5   3   7        3.60        3.64      2.33 o 
  -3   3   7        2.92        2.11      2.62 o 
  -1   3   7        4.12       -2.77      7.54 o 
   1   3   7       14.55       13.97      3.04 o 
   3   3   7       33.01       28.26      3.01 o 
  -6   4   7        0.44        3.42      3.28 o 
  -4   4   7        1.15       -0.50      2.71 o 
  -2   4   7        7.84        5.25      3.58 o 
   0   4   7       88.86       84.92      5.28 o 
   2   4   7        8.65        5.29      3.23 o 
   4   4   7        7.66        5.18      3.11 o 
  -5   5   7        0.35        3.08      2.47 o 
  -3   5   7       20.70       20.91      3.18 o 
  -1   5   7        7.44        9.73      3.97 o 
   1   5   7       45.85       42.48      2.85 o 
   3   5   7        1.77        3.33      3.48 o 
  -6   6   7        0.63       10.13      5.96 o 
  -4   6   7        8.71        9.64      2.44 o 
  -2   6   7       27.28       29.33      5.31 o 
   0   6   7       25.45       23.09      3.56 o 
   2   6   7       10.12       10.97      2.96 o 
   4   6   7        4.62        5.44      3.11 o 
  -5   7   7        5.87        4.38      2.60 o 
  -3   7   7       22.73       20.00      4.29 o 
  -1   7   7       48.37       47.88      4.09 o 
   1   7   7       15.80       15.60      2.79 o 
   3   7   7       14.11       12.53      6.09 o 
  -4   8   7        2.56        8.13      3.15 o 
  -2   8   7       10.30       14.35      3.94 o 
   0   8   7       36.51       40.05      3.33 o 
   2   8   7        3.30       -0.05      2.70 o 
   4   8   7        7.78        5.80      3.16 o 
  -5   9   7        2.39        6.11      2.69 o 
  -3   9   7       24.83       24.43      4.11 o 
  -1   9   7       49.17       50.35      8.43 o 
   1   9   7       84.70       91.33     10.60 o 
   3   9   7        4.12        5.46      2.92 o 
  -4  10   7        8.55        4.29      2.72 o 
  -2  10   7        4.40        2.78      3.82 o 
   0  10   7       37.08       33.20      3.19 o 
   2  10   7       57.38       58.56      5.52 o 
   4  10   7       21.67       15.42      3.57 o 
  -5  11   7        5.09        9.67      2.94 o 
  -3  11   7        4.88        5.57      3.18 o 
  -1  11   7       11.03        5.65      3.90 o 
   1  11   7       39.21       38.79      3.21 o 
   3  11   7        9.58        6.81      5.52 o 
  -4  12   7        6.26        6.81      2.51 o 
  -2  12   7        2.68        4.91      3.88 o 
   0  12   7       13.12        9.76      3.08 o 
   2  12   7       25.06       23.56      2.78 o 
   4  12   7        2.91        0.42      7.39 o 
  -5  13   7        4.07        5.76      2.65 o 
  -3  13   7        0.04        4.84      2.96 o 
  -1  13   7        4.36        4.90      3.35 o 
   1  13   7        1.02        4.80      3.26 o 
   3  13   7       13.82       12.87      3.32 o 
  -4  14   7        1.53        5.53      2.67 o 
  -2  14   7        1.18        7.62      5.56 o 
   0  14   7        0.74        2.53      3.80 o 
   2  14   7       46.77       53.15      9.71 o 
  -5  15   7        3.56        3.78      2.68 o 
  -3  15   7        3.19        2.62      3.82 o 
  -1  15   7        3.32        3.91      3.70 o 
   1  15   7       35.71       37.72      3.42 o 
   3  15   7        1.84       -3.04      2.74 o 
  -4  16   7        5.97        6.66      2.96 o 
  -2  16   7       11.12       10.95      4.23 o 
   0  16   7       12.28       20.49      6.06 o 
   2  16   7       63.60       54.69      5.50 o 
  -3  17   7       12.86        9.10      7.30 o 
  -1  17   7        0.73       -1.31      5.87 o 
   1  17   7       37.28       39.63      4.47 o 
   3  17   7        7.34        8.42      2.81 o 
  -4  18   7        0.75        2.86      3.05 o 
  -2  18   7        1.67        2.40      4.81 o 
   0  18   7       14.69       16.35      5.96 o 
   2  18   7        2.58       -0.51      2.69 o 
  -3  19   7       18.99        8.91      4.87 o 
  -1  19   7       18.64        9.68      4.81 o 
   1  19   7        2.23        3.73      3.94 o 
   3  19   7        1.32        2.81      3.15 o 
  -4  20   7        2.62        3.54      3.24 o 
  -2  20   7        3.95        4.84      5.13 o 
   0  20   7       19.28        8.66      5.00 o 
   2  20   7       19.97       15.87      2.90 o 
  -3  21   7        7.36       15.46      4.97 o 
  -1  21   7       26.17       18.92      5.00 o 
   1  21   7        1.60        7.95      4.62 o 
  -2  22   7        6.75       12.51      4.84 o 
   0  22   7        9.90       15.01      4.87 o 
   2  22   7        3.65        2.24      3.08 o 
  -3  23   7        1.99       -1.92      6.03 o 
  -1  23   7        7.76        1.09      4.97 o 
   1  23   7        1.26        8.14      4.81 o 
  -2  24   7        0.20        5.90      5.13 o 
   0  24   7        3.07        5.29      4.84 o 
  -1  25   7        0.53       -8.69      6.12 o 
   1  25   7        1.25       16.77      4.78 o 
   0  26   7        0.41        6.93      4.78 o 
  -4   0   8        2.93       -0.45      3.24 o 
  -2   0   8       28.55       25.97      4.91 o 
   0   0   8        4.57       -4.75      4.75 o 
   2   0   8        6.04        6.85      3.08 o 
  -5   1   8        0.95        4.35      2.42 o 
  -3   1   8        8.77       10.68      3.37 o 
  -1   1   8        0.85        4.87      4.19 o 
   1   1   8        0.30       -0.66      2.69 o 
   3   1   8       11.36       10.21      4.73 o 
  -4   2   8        3.50        6.34      2.47 o 
  -2   2   8        9.86       10.47      3.47 o 
   0   2   8        8.98       10.46      3.44 o 
   2   2   8       19.55       11.46      3.52 o 
  -5   3   8        6.67        6.54      4.32 o 
  -3   3   8       24.41       16.44      8.85 o 
  -1   3   8        3.59        8.55      6.30 o 
   1   3   8        1.17        2.77      2.31 o 
   3   3   8        8.60       10.43      3.43 o 
  -4   4   8        3.91        5.03      2.38 o 
  -2   4   8       32.77       26.02      4.60 o 
   0   4   8       12.56       12.53      4.16 o 
   2   4   8       17.19       18.42      2.53 o 
  -5   5   8        2.74        5.88      2.86 o 
  -3   5   8       11.23        6.41      3.73 o 
  -1   5   8        6.26       -2.79      3.81 o 
   1   5   8        1.58        7.40      2.91 o 
   3   5   8        6.06        6.61      3.41 o 
  -4   6   8        0.32        2.66      2.57 o 
  -2   6   8       22.81       20.38      3.90 o 
   0   6   8        1.43        1.01      2.95 o 
   2   6   8       14.95       11.27      2.48 o 
  -5   7   8        1.02        4.13      3.80 o 
  -3   7   8       22.76       14.64      6.54 o 
  -1   7   8       12.65        8.42      3.86 o 
   1   7   8       11.95       13.97      2.79 o 
   3   7   8        0.84        7.16      3.80 o 
  -4   8   8        3.18        8.22      2.90 o 
  -2   8   8        6.62        7.97      3.75 o 
   0   8   8        3.79        7.11      4.76 o 
   2   8   8       26.12       17.34      3.63 o 
  -3   9   8       15.46       19.01      7.21 o 
  -1   9   8       14.70       12.22      3.72 o 
   1   9   8       79.21       73.69     11.62 o 
   3   9   8        3.70        5.14      2.86 o 
  -4  10   8        0.18        3.04      2.90 o 
  -2  10   8        0.72        0.64      3.72 o 
   0  10   8        2.52        3.04      3.27 o 
   2  10   8        7.00        4.08      2.35 o 
  -3  11   8        2.10        0.02      3.75 o 
  -1  11   8        6.13        7.62      3.93 o 
   1  11   8       21.86       21.43      3.36 o 
   3  11   8        1.45        1.22      2.76 o 
  -4  12   8        1.30        0.06      3.00 o 
  -2  12   8        1.35       -0.27      3.72 o 
   0  12   8        9.40        8.49      3.56 o 
   2  12   8       10.16        5.29      2.48 o 
  -3  13   8        0.76        2.45      4.43 o 
  -1  13   8        5.52       -2.00      3.17 o 
   1  13   8        4.15        1.32      3.25 o 
  -4  14   8        3.17        3.36      2.96 o 
  -2  14   8        0.17       -0.26      4.22 o 
   0  14   8        4.83       -0.88      3.28 o 
   2  14   8       20.87       19.56      3.33 o 
  -3  15   8        1.08        8.15      6.09 o 
  -1  15   8        6.25       12.07      6.75 o 
   1  15   8       10.68       11.82      3.40 o 
  -2  16   8        1.12        4.59      3.62 o 
   0  16   8        5.47        4.46      3.63 o 
   2  16   8       20.49        8.67      2.77 o 
  -3  17   8        4.74        9.71      4.75 o 
  -1  17   8        7.71        4.51      4.12 o 
   1  17   8       17.17       14.68      3.74 o 
  -2  18   8        1.00        8.05      4.97 o 
   0  18   8        0.37        0.61      4.87 o 
  -1  19   8        4.26        9.40      4.91 o 
   1  19   8       18.87       14.29      6.19 o 
  -2  20   8        4.00       -3.85      4.97 o 
   0  20   8        1.32       -4.07      5.00 o 
  -1  21   8        2.68        7.12      4.87 o 
  -3   1   9        4.54       13.34      4.19 o 
  -1   1   9        0.65        0.45      3.77 o 
   1   1   9        3.98        5.59      2.51 o 
  -2   2   9        5.09       -0.84      3.71 o 
   0   2   9        1.09        7.09      3.83 o 
   2   2   9        2.47        3.77      2.39 o 
  -3   3   9        0.24       -3.66      3.76 o 
  -1   3   9        2.46       -2.80      3.42 o 
   1   3   9        0.65        5.04      2.48 o 
  -2   4   9        4.64        0.83      3.83 o 
   0   4   9        0.77       -2.13      3.06 o 
   2   4   9       10.88        7.78      2.78 o 
  -3   5   9        1.24       -1.57      3.81 o 
  -1   5   9        9.74        5.36      3.88 o 
   1   5   9        2.55        6.14      2.52 o 
  -2   6   9        5.96        1.26      3.82 o 
   0   6   9       20.01        7.61      2.96 o 
  -3   7   9        1.34        3.03      5.63 o 
  -1   7   9        5.70        5.26      3.84 o 
   1   7   9        2.62        5.30      3.02 o 
  -2   8   9        2.95        2.08      3.82 o 
   0   8   9       14.11        6.86      3.12 o 
  -3   9   9        4.45        5.27      3.82 o 
  -1   9   9        1.99       -0.67      6.91 o 
   1   9   9       10.95        8.26      2.59 o 
  -2  10   9        0.30        2.07      3.82 o 
   0  10   9        0.28       -0.08      3.37 o 
  -1  11   9        0.22       -0.57      3.25 o 
   1  11   9        3.27        1.51      3.15 o 
  -2  12   9        0.74        5.61      4.79 o 
   0  12   9        0.23        4.68      3.52 o 
  -1  13   9        0.31        4.66      3.48 o 
   0  14   9        0.15        2.62      4.95 o 
                                                 
